# Supplementary material for: Catalyst-controlled selective borocarbonylation of benzylidenecyclopropanes: regiodivergent synthesis of γ-vinylboryl ketones and β-cyclopropylboryl ketones
Source: Chem Sci. 2022 Mar 21;13(15):4321–6. doi: 10.1039/d2sc00840h (PMC9006926; doi:10.1039/d2sc00840h)
Supplement: SC-013-D2SC00840H-s002 [file SC-013-D2SC00840H-s002.cif]

# Electronic Supplementary Material (ESI) for Chemical Science.
# This journal is © The Royal Society of Chemistry 2022

####################################################################### 
# 
# This file contains crystal structure data downloaded from the 
# Cambridge Structural Database (CSD) hosted by the Cambridge 
# Crystallographic Data Centre (CCDC).
# 
# Full information about CCDC data access policies and citation 
# guidelines are available at http://www.ccdc.cam.ac.uk/access/V1 
# 
# Audit and citation data items may have been added by the CCDC. 
# Please retain this information to preserve the provenance of 
# this file and to allow appropriate attribution of the data. 
# 
#######################################################################

data_AX2232
_database_code_depnum_ccdc_archive 'CCDC 2122869'
loop_
_audit_author_name
_audit_author_address
'Anke Spannenberg'
;LIKAT
Germany
;
_audit_update_record             
;
2021-11-18 deposited with the CCDC.	2022-03-21 downloaded from the CCDC.
;

_audit_creation_method           SHELXL-2018/3
_shelx_SHELXL_version_number     2018/3
_chemical_name_systematic        ?
_chemical_name_common            ?
_chemical_melting_point          ?
_chemical_formula_moiety         ?
_chemical_formula_sum            'C23 H27 B O3'
_chemical_formula_weight         362.25

loop_
_atom_type_symbol
_atom_type_description
_atom_type_scat_dispersion_real
_atom_type_scat_dispersion_imag
_atom_type_scat_source
C C 0.0033 0.0016 'International Tables Vol C Tables 4.2.6.8 and 6.1.1.4'
H H 0.0000 0.0000 'International Tables Vol C Tables 4.2.6.8 and 6.1.1.4'
O O 0.0106 0.0060 'International Tables Vol C Tables 4.2.6.8 and 6.1.1.4'
B B 0.0013 0.0007 'International Tables Vol C Tables 4.2.6.8 and 6.1.1.4'

_space_group_crystal_system      orthorhombic
_space_group_IT_number           33
_space_group_name_H-M_alt        'P n a 21'
_space_group_name_Hall           'P 2c -2n'

_shelx_space_group_comment       
;
The symmetry employed for this shelxl refinement is uniquely defined
by the following loop, which should always be used as a source of
symmetry information in preference to the above space-group names.
They are only intended as comments.
;

loop_
_space_group_symop_operation_xyz
'x, y, z'
'-x, -y, z+1/2'
'-x+1/2, y+1/2, z+1/2'
'x+1/2, -y+1/2, z'

_cell_length_a                   12.9120(13)
_cell_length_b                   10.1397(10)
_cell_length_c                   15.5970(16)
_cell_angle_alpha                90
_cell_angle_beta                 90
_cell_angle_gamma                90
_cell_volume                     2042.0(4)
_cell_formula_units_Z            4
_cell_measurement_temperature    150(2)
_cell_measurement_reflns_used    7965
_cell_measurement_theta_min      2.40
_cell_measurement_theta_max      28.01

_exptl_crystal_description       block
_exptl_crystal_colour            colourless
_exptl_crystal_density_meas      ?
_exptl_crystal_density_method    ?
_exptl_crystal_density_diffrn    1.178
_exptl_crystal_F_000             776
_exptl_transmission_factor_min   ?
_exptl_transmission_factor_max   ?
_exptl_crystal_size_max          0.29
_exptl_crystal_size_mid          0.27
_exptl_crystal_size_min          0.09
_exptl_absorpt_coefficient_mu    0.076
_exptl_absorpt_correction_type   multi-scan
_exptl_absorpt_correction_T_min  0.98
_exptl_absorpt_correction_T_max  0.99
_exptl_absorpt_process_details   'SADABS (Bruker, 2014)'
_exptl_absorpt_special_details   ?
_diffrn_ambient_temperature      150(2)
_diffrn_radiation_wavelength     0.71073
_diffrn_radiation_type           MoK\a
_diffrn_source                   'fine-focus sealed tube'
_diffrn_measurement_device_type  'Bruker APEX-II CCD'
_diffrn_measurement_method       '\f and \w scans'
_diffrn_detector_area_resol_mean 8.3333
_diffrn_reflns_number            26007
_diffrn_reflns_av_unetI/netI     0.0274
_diffrn_reflns_av_R_equivalents  0.0320
_diffrn_reflns_limit_h_min       -16
_diffrn_reflns_limit_h_max       17
_diffrn_reflns_limit_k_min       -13
_diffrn_reflns_limit_k_max       12
_diffrn_reflns_limit_l_min       -21
_diffrn_reflns_limit_l_max       21
_diffrn_reflns_theta_min         2.396
_diffrn_reflns_theta_max         29.178
_diffrn_reflns_theta_full        25.242
_diffrn_measured_fraction_theta_max 1.000
_diffrn_measured_fraction_theta_full 1.000
_diffrn_reflns_Laue_measured_fraction_max 1.000
_diffrn_reflns_Laue_measured_fraction_full 1.000
_diffrn_reflns_point_group_measured_fraction_max 0.998
_diffrn_reflns_point_group_measured_fraction_full 0.999
_reflns_number_total             5505
_reflns_number_gt                4869
_reflns_threshold_expression     'I > 2\s(I)'
_reflns_Friedel_coverage         0.929
_reflns_Friedel_fraction_max     0.995
_reflns_Friedel_fraction_full    0.999

_reflns_special_details          
;
 Reflections were merged by SHELXL according to the crystal
 class for the calculation of statistics and refinement.
 
 _reflns_Friedel_fraction is defined as the number of unique
 Friedel pairs measured divided by the number that would be
 possible theoretically, ignoring centric projections and
 systematic absences.
;

_computing_data_collection       'APEX2 (Bruker, 2014)'
_computing_cell_refinement       'SAINT (Bruker, 2013)'
_computing_data_reduction        SAINT
_computing_structure_solution    'SHELXS-97 (Sheldrick, 2008)'
_computing_structure_refinement  'SHELXL-2018/3 (Sheldrick, 2015)'
_computing_molecular_graphics    ?
_computing_publication_material  ?
_refine_special_details          ?
_refine_ls_structure_factor_coef Fsqd
_refine_ls_matrix_type           full
_refine_ls_weighting_scheme      calc
_refine_ls_weighting_details     
'w=1/[\s^2^(Fo^2^)+(0.0526P)^2^+0.1078P] where P=(Fo^2^+2Fc^2^)/3'
_atom_sites_solution_primary     ?
_atom_sites_solution_secondary   ?
_atom_sites_solution_hydrogens   geom
_refine_ls_hydrogen_treatment    constr
_refine_ls_extinction_method     none
_refine_ls_extinction_coef       .
_refine_ls_abs_structure_details 
;
 Flack x determined using 2025 quotients [(I+)-(I-)]/[(I+)+(I-)]
 (Parsons, Flack and Wagner, Acta Cryst. B69 (2013) 249-259).
;
_refine_ls_abs_structure_Flack   -0.2(4)
_chemical_absolute_configuration ?
_refine_ls_number_reflns         5505
_refine_ls_number_parameters     248
_refine_ls_number_restraints     1
_refine_ls_R_factor_all          0.0446
_refine_ls_R_factor_gt           0.0375
_refine_ls_wR_factor_ref         0.0945
_refine_ls_wR_factor_gt          0.0905
_refine_ls_goodness_of_fit_ref   1.050
_refine_ls_restrained_S_all      1.050
_refine_ls_shift/su_max          0.000
_refine_ls_shift/su_mean         0.000

loop_
_atom_site_label
_atom_site_type_symbol
_atom_site_fract_x
_atom_site_fract_y
_atom_site_fract_z
_atom_site_U_iso_or_equiv
_atom_site_adp_type
_atom_site_occupancy
_atom_site_site_symmetry_order
_atom_site_calc_flag
_atom_site_refinement_flags_posn
_atom_site_refinement_flags_adp
_atom_site_refinement_flags_occupancy
_atom_site_disorder_assembly
_atom_site_disorder_group
B1 B 0.69159(16) 0.72051(19) 0.76653(12) 0.0246(4) Uani 1 1 d . . . . .
C1 C 0.57561(13) 0.53445(17) 0.65422(11) 0.0244(3) Uani 1 1 d . . . . .
C2 C 0.53598(14) 0.67573(16) 0.66255(11) 0.0234(3) Uani 1 1 d . . . . .
H2 H 0.481541 0.676692 0.708155 0.028 Uiso 1 1 calc R U . . .
C3 C 0.62359(13) 0.76823(16) 0.69114(11) 0.0246(3) Uani 1 1 d . . . . .
C4 C 0.59721(17) 0.91526(17) 0.69776(15) 0.0365(4) Uani 1 1 d . . . . .
H4A H 0.527185 0.943599 0.679631 0.044 Uiso 1 1 calc R U . . .
H4B H 0.626703 0.965440 0.746431 0.044 Uiso 1 1 calc R U . . .
C5 C 0.67012(16) 0.86774(19) 0.62989(13) 0.0342(4) Uani 1 1 d . . . . .
H5A H 0.744469 0.889184 0.636654 0.041 Uiso 1 1 calc R U . . .
H5B H 0.645036 0.867362 0.569912 0.041 Uiso 1 1 calc R U . . .
C6 C 0.49913(14) 0.42389(16) 0.66042(12) 0.0255(3) Uani 1 1 d . . . . .
C7 C 0.52654(16) 0.30236(18) 0.62467(13) 0.0325(4) Uani 1 1 d . . . . .
H7 H 0.593369 0.290964 0.600291 0.039 Uiso 1 1 calc R U . . .
C8 C 0.45674(18) 0.19825(19) 0.62456(15) 0.0392(5) Uani 1 1 d . . . . .
H8 H 0.475095 0.116879 0.598471 0.047 Uiso 1 1 calc R U . . .
C9 C 0.36043(18) 0.2128(2) 0.66239(14) 0.0403(5) Uani 1 1 d . . . . .
H9 H 0.312756 0.141390 0.662486 0.048 Uiso 1 1 calc R U . . .
C10 C 0.33400(16) 0.3309(2) 0.69984(15) 0.0387(5) Uani 1 1 d . . . . .
H10 H 0.268557 0.339965 0.727032 0.046 Uiso 1 1 calc R U . . .
C11 C 0.40216(14) 0.43726(18) 0.69830(13) 0.0305(4) Uani 1 1 d . . . . .
H11 H 0.382426 0.519033 0.723145 0.037 Uiso 1 1 calc R U . . .
C12 C 0.48481(13) 0.71602(17) 0.57833(12) 0.0250(3) Uani 1 1 d . . . . .
C13 C 0.39672(15) 0.79551(19) 0.57974(14) 0.0323(4) Uani 1 1 d . . . . .
H13 H 0.366246 0.818932 0.633046 0.039 Uiso 1 1 calc R U . . .
C14 C 0.35312(17) 0.8407(2) 0.50373(17) 0.0434(5) Uani 1 1 d . . . . .
H14 H 0.293610 0.895783 0.505403 0.052 Uiso 1 1 calc R U . . .
C15 C 0.3958(2) 0.8061(2) 0.42605(16) 0.0477(6) Uani 1 1 d . . . . .
H15 H 0.365795 0.837298 0.374282 0.057 Uiso 1 1 calc R U . . .
C16 C 0.48246(19) 0.7260(2) 0.42332(14) 0.0427(5) Uani 1 1 d . . . . .
H16 H 0.511559 0.701590 0.369670 0.051 Uiso 1 1 calc R U . . .
C17 C 0.52705(16) 0.6810(2) 0.49923(13) 0.0323(4) Uani 1 1 d . . . . .
H17 H 0.586639 0.626189 0.497106 0.039 Uiso 1 1 calc R U . . .
C18 C 0.80875(14) 0.7361(2) 0.87485(11) 0.0289(4) Uani 1 1 d . . . . .
C19 C 0.74514(15) 0.60639(17) 0.88415(12) 0.0272(4) Uani 1 1 d . . . . .
C20 C 0.92495(16) 0.7217(3) 0.88590(14) 0.0426(5) Uani 1 1 d . . . . .
H20A H 0.951900 0.660739 0.842554 0.064 Uiso 1 1 calc R U . . .
H20B H 0.939934 0.687068 0.943235 0.064 Uiso 1 1 calc R U . . .
H20C H 0.958066 0.808031 0.879060 0.064 Uiso 1 1 calc R U . . .
C21 C 0.76690(19) 0.8486(2) 0.92976(14) 0.0390(5) Uani 1 1 d . . . . .
H21A H 0.800506 0.931329 0.912968 0.058 Uiso 1 1 calc R U . . .
H21B H 0.781365 0.830508 0.990303 0.058 Uiso 1 1 calc R U . . .
H21C H 0.691936 0.856276 0.921265 0.058 Uiso 1 1 calc R U . . .
C22 C 0.70219(17) 0.5815(2) 0.97283(13) 0.0371(5) Uani 1 1 d . . . . .
H22A H 0.653780 0.652195 0.988021 0.056 Uiso 1 1 calc R U . . .
H22B H 0.759105 0.579541 1.014371 0.056 Uiso 1 1 calc R U . . .
H22C H 0.665825 0.496692 0.973584 0.056 Uiso 1 1 calc R U . . .
C23 C 0.80274(18) 0.4853(2) 0.85161(14) 0.0403(5) Uani 1 1 d . . . . .
H23A H 0.754987 0.410273 0.848822 0.060 Uiso 1 1 calc R U . . .
H23B H 0.859798 0.464437 0.890766 0.060 Uiso 1 1 calc R U . . .
H23C H 0.830503 0.503166 0.794300 0.060 Uiso 1 1 calc R U . . .
O1 O 0.66637(10) 0.51225(13) 0.63854(10) 0.0340(3) Uani 1 1 d . . . . .
O2 O 0.78694(11) 0.77385(13) 0.78572(8) 0.0294(3) Uani 1 1 d . . . . .
O3 O 0.65891(10) 0.62915(12) 0.82507(8) 0.0275(3) Uani 1 1 d . . . . .

loop_
_atom_site_aniso_label
_atom_site_aniso_U_11
_atom_site_aniso_U_22
_atom_site_aniso_U_33
_atom_site_aniso_U_23
_atom_site_aniso_U_13
_atom_site_aniso_U_12
B1 0.0248(10) 0.0248(9) 0.0241(9) -0.0011(7) -0.0001(7) 0.0003(8)
C1 0.0240(8) 0.0261(8) 0.0231(8) 0.0016(6) -0.0018(6) 0.0019(7)
C2 0.0234(8) 0.0238(7) 0.0229(7) 0.0033(6) -0.0007(6) 0.0007(6)
C3 0.0263(8) 0.0225(7) 0.0251(8) 0.0019(6) -0.0021(7) -0.0010(7)
C4 0.0417(11) 0.0226(8) 0.0451(11) 0.0025(8) -0.0079(9) 0.0018(8)
C5 0.0380(10) 0.0335(9) 0.0312(9) 0.0110(8) -0.0078(8) -0.0098(8)
C6 0.0274(8) 0.0245(8) 0.0245(8) 0.0052(7) -0.0041(7) 0.0007(7)
C7 0.0382(11) 0.0265(8) 0.0330(9) 0.0037(7) 0.0011(8) 0.0034(8)
C8 0.0552(13) 0.0234(8) 0.0389(11) 0.0052(8) -0.0067(10) -0.0012(9)
C9 0.0478(13) 0.0324(10) 0.0409(11) 0.0143(8) -0.0111(9) -0.0138(9)
C10 0.0312(10) 0.0419(10) 0.0429(11) 0.0108(9) -0.0010(9) -0.0078(9)
C11 0.0291(9) 0.0296(8) 0.0329(9) 0.0034(7) -0.0015(8) -0.0010(7)
C12 0.0226(8) 0.0256(8) 0.0268(8) 0.0047(7) -0.0033(7) -0.0018(7)
C13 0.0261(9) 0.0346(9) 0.0363(10) 0.0072(8) -0.0005(8) 0.0022(7)
C14 0.0327(10) 0.0460(12) 0.0515(13) 0.0161(11) -0.0095(10) 0.0050(9)
C15 0.0495(15) 0.0530(13) 0.0407(12) 0.0183(11) -0.0171(10) -0.0055(11)
C16 0.0481(14) 0.0541(13) 0.0260(9) 0.0029(9) -0.0034(9) -0.0088(11)
C17 0.0305(9) 0.0389(10) 0.0277(9) 0.0001(8) -0.0021(7) -0.0005(8)
C18 0.0285(9) 0.0367(9) 0.0214(8) -0.0007(7) -0.0025(7) 0.0009(8)
C19 0.0292(9) 0.0298(8) 0.0226(8) 0.0013(7) -0.0018(7) 0.0053(7)
C20 0.0284(10) 0.0680(14) 0.0315(10) 0.0002(10) -0.0045(8) 0.0006(10)
C21 0.0436(12) 0.0397(11) 0.0337(10) -0.0099(9) -0.0043(9) 0.0014(9)
C22 0.0420(12) 0.0423(11) 0.0270(9) 0.0066(8) 0.0031(8) 0.0058(9)
C23 0.0479(12) 0.0361(10) 0.0368(11) -0.0024(9) 0.0011(9) 0.0149(9)
O1 0.0248(6) 0.0311(6) 0.0462(8) 0.0000(6) 0.0018(6) 0.0039(6)
O2 0.0286(7) 0.0355(7) 0.0240(6) 0.0033(5) -0.0032(5) -0.0046(6)
O3 0.0273(6) 0.0296(6) 0.0257(6) 0.0050(5) -0.0030(5) -0.0006(5)

_geom_special_details            
;
 All esds (except the esd in the dihedral angle between two l.s. planes)
 are estimated using the full covariance matrix.  The cell esds are taken
 into account individually in the estimation of esds in distances, angles
 and torsion angles; correlations between esds in cell parameters are only
 used when they are defined by crystal symmetry.  An approximate (isotropic)
 treatment of cell esds is used for estimating esds involving l.s. planes.
;

loop_
_geom_bond_atom_site_label_1
_geom_bond_atom_site_label_2
_geom_bond_distance
_geom_bond_site_symmetry_2
_geom_bond_publ_flag
B1 O3 1.367(2) . ?
B1 O2 1.378(2) . ?
B1 C3 1.545(3) . ?
C1 O1 1.218(2) . ?
C1 C6 1.497(2) . ?
C1 C2 1.527(2) . ?
C2 C12 1.526(2) . ?
C2 C3 1.536(2) . ?
C2 H2 1.0000 . ?
C3 C5 1.514(3) . ?
C3 C4 1.533(2) . ?
C4 C5 1.496(3) . ?
C4 H4A 0.9900 . ?
C4 H4B 0.9900 . ?
C5 H5A 0.9900 . ?
C5 H5B 0.9900 . ?
C6 C11 1.391(3) . ?
C6 C7 1.398(3) . ?
C7 C8 1.388(3) . ?
C7 H7 0.9500 . ?
C8 C9 1.384(3) . ?
C8 H8 0.9500 . ?
C9 C10 1.376(3) . ?
C9 H9 0.9500 . ?
C10 C11 1.392(3) . ?
C10 H10 0.9500 . ?
C11 H11 0.9500 . ?
C12 C13 1.394(3) . ?
C12 C17 1.395(3) . ?
C13 C14 1.390(3) . ?
C13 H13 0.9500 . ?
C14 C15 1.377(4) . ?
C14 H14 0.9500 . ?
C15 C16 1.383(4) . ?
C15 H15 0.9500 . ?
C16 C17 1.393(3) . ?
C16 H16 0.9500 . ?
C17 H17 0.9500 . ?
C18 O2 1.469(2) . ?
C18 C20 1.517(3) . ?
C18 C21 1.526(3) . ?
C18 C19 1.557(3) . ?
C19 O3 1.464(2) . ?
C19 C22 1.511(3) . ?
C19 C23 1.523(3) . ?
C20 H20A 0.9800 . ?
C20 H20B 0.9800 . ?
C20 H20C 0.9800 . ?
C21 H21A 0.9800 . ?
C21 H21B 0.9800 . ?
C21 H21C 0.9800 . ?
C22 H22A 0.9800 . ?
C22 H22B 0.9800 . ?
C22 H22C 0.9800 . ?
C23 H23A 0.9800 . ?
C23 H23B 0.9800 . ?
C23 H23C 0.9800 . ?

loop_
_geom_angle_atom_site_label_1
_geom_angle_atom_site_label_2
_geom_angle_atom_site_label_3
_geom_angle
_geom_angle_site_symmetry_1
_geom_angle_site_symmetry_3
_geom_angle_publ_flag
O3 B1 O2 113.37(16) . . ?
O3 B1 C3 123.02(17) . . ?
O2 B1 C3 123.38(16) . . ?
O1 C1 C6 120.61(16) . . ?
O1 C1 C2 120.86(16) . . ?
C6 C1 C2 118.42(14) . . ?
C12 C2 C1 108.85(14) . . ?
C12 C2 C3 113.91(14) . . ?
C1 C2 C3 110.54(14) . . ?
C12 C2 H2 107.8 . . ?
C1 C2 H2 107.8 . . ?
C3 C2 H2 107.8 . . ?
C5 C3 C4 58.82(13) . . ?
C5 C3 C2 121.07(15) . . ?
C4 C3 C2 116.74(15) . . ?
C5 C3 B1 117.62(15) . . ?
C4 C3 B1 112.31(15) . . ?
C2 C3 B1 116.63(14) . . ?
C5 C4 C3 59.95(12) . . ?
C5 C4 H4A 117.8 . . ?
C3 C4 H4A 117.8 . . ?
C5 C4 H4B 117.8 . . ?
C3 C4 H4B 117.8 . . ?
H4A C4 H4B 114.9 . . ?
C4 C5 C3 61.22(13) . . ?
C4 C5 H5A 117.6 . . ?
C3 C5 H5A 117.6 . . ?
C4 C5 H5B 117.6 . . ?
C3 C5 H5B 117.6 . . ?
H5A C5 H5B 114.8 . . ?
C11 C6 C7 118.89(17) . . ?
C11 C6 C1 123.24(16) . . ?
C7 C6 C1 117.85(16) . . ?
C8 C7 C6 120.4(2) . . ?
C8 C7 H7 119.8 . . ?
C6 C7 H7 119.8 . . ?
C9 C8 C7 120.1(2) . . ?
C9 C8 H8 119.9 . . ?
C7 C8 H8 119.9 . . ?
C10 C9 C8 119.76(19) . . ?
C10 C9 H9 120.1 . . ?
C8 C9 H9 120.1 . . ?
C9 C10 C11 120.7(2) . . ?
C9 C10 H10 119.7 . . ?
C11 C10 H10 119.7 . . ?
C6 C11 C10 120.04(19) . . ?
C6 C11 H11 120.0 . . ?
C10 C11 H11 120.0 . . ?
C13 C12 C17 118.68(18) . . ?
C13 C12 C2 119.63(17) . . ?
C17 C12 C2 121.60(16) . . ?
C14 C13 C12 120.5(2) . . ?
C14 C13 H13 119.7 . . ?
C12 C13 H13 119.7 . . ?
C15 C14 C13 120.3(2) . . ?
C15 C14 H14 119.9 . . ?
C13 C14 H14 119.9 . . ?
C14 C15 C16 120.1(2) . . ?
C14 C15 H15 120.0 . . ?
C16 C15 H15 120.0 . . ?
C15 C16 C17 120.0(2) . . ?
C15 C16 H16 120.0 . . ?
C17 C16 H16 120.0 . . ?
C16 C17 C12 120.5(2) . . ?
C16 C17 H17 119.8 . . ?
C12 C17 H17 119.8 . . ?
O2 C18 C20 108.79(16) . . ?
O2 C18 C21 105.56(16) . . ?
C20 C18 C21 111.00(17) . . ?
O2 C18 C19 101.96(14) . . ?
C20 C18 C19 115.46(18) . . ?
C21 C18 C19 113.11(17) . . ?
O3 C19 C22 108.87(15) . . ?
O3 C19 C23 106.79(15) . . ?
C22 C19 C23 110.46(16) . . ?
O3 C19 C18 102.09(13) . . ?
C22 C19 C18 114.82(16) . . ?
C23 C19 C18 113.10(17) . . ?
C18 C20 H20A 109.5 . . ?
C18 C20 H20B 109.5 . . ?
H20A C20 H20B 109.5 . . ?
C18 C20 H20C 109.5 . . ?
H20A C20 H20C 109.5 . . ?
H20B C20 H20C 109.5 . . ?
C18 C21 H21A 109.5 . . ?
C18 C21 H21B 109.5 . . ?
H21A C21 H21B 109.5 . . ?
C18 C21 H21C 109.5 . . ?
H21A C21 H21C 109.5 . . ?
H21B C21 H21C 109.5 . . ?
C19 C22 H22A 109.5 . . ?
C19 C22 H22B 109.5 . . ?
H22A C22 H22B 109.5 . . ?
C19 C22 H22C 109.5 . . ?
H22A C22 H22C 109.5 . . ?
H22B C22 H22C 109.5 . . ?
C19 C23 H23A 109.5 . . ?
C19 C23 H23B 109.5 . . ?
H23A C23 H23B 109.5 . . ?
C19 C23 H23C 109.5 . . ?
H23A C23 H23C 109.5 . . ?
H23B C23 H23C 109.5 . . ?
B1 O2 C18 105.93(14) . . ?
B1 O3 C19 107.01(14) . . ?

loop_
_geom_torsion_atom_site_label_1
_geom_torsion_atom_site_label_2
_geom_torsion_atom_site_label_3
_geom_torsion_atom_site_label_4
_geom_torsion
_geom_torsion_site_symmetry_1
_geom_torsion_site_symmetry_2
_geom_torsion_site_symmetry_3
_geom_torsion_site_symmetry_4
_geom_torsion_publ_flag
O1 C1 C2 C12 99.0(2) . . . . ?
C6 C1 C2 C12 -77.28(19) . . . . ?
O1 C1 C2 C3 -26.8(2) . . . . ?
C6 C1 C2 C3 156.90(15) . . . . ?
C12 C2 C3 C5 -14.2(2) . . . . ?
C1 C2 C3 C5 108.73(18) . . . . ?
C12 C2 C3 C4 53.9(2) . . . . ?
C1 C2 C3 C4 176.82(16) . . . . ?
C12 C2 C3 B1 -169.37(15) . . . . ?
C1 C2 C3 B1 -46.4(2) . . . . ?
O3 B1 C3 C5 -178.76(17) . . . . ?
O2 B1 C3 C5 7.1(3) . . . . ?
O3 B1 C3 C4 115.88(19) . . . . ?
O2 B1 C3 C4 -58.2(2) . . . . ?
O3 B1 C3 C2 -22.7(2) . . . . ?
O2 B1 C3 C2 163.20(17) . . . . ?
C2 C3 C4 C5 -111.76(17) . . . . ?
B1 C3 C4 C5 109.71(17) . . . . ?
C2 C3 C5 C4 104.44(19) . . . . ?
B1 C3 C5 C4 -100.62(18) . . . . ?
O1 C1 C6 C11 163.47(18) . . . . ?
C2 C1 C6 C11 -20.2(3) . . . . ?
O1 C1 C6 C7 -17.8(3) . . . . ?
C2 C1 C6 C7 158.49(17) . . . . ?
C11 C6 C7 C8 2.1(3) . . . . ?
C1 C6 C7 C8 -176.68(18) . . . . ?
C6 C7 C8 C9 -2.1(3) . . . . ?
C7 C8 C9 C10 0.2(3) . . . . ?
C8 C9 C10 C11 1.6(3) . . . . ?
C7 C6 C11 C10 -0.3(3) . . . . ?
C1 C6 C11 C10 178.39(17) . . . . ?
C9 C10 C11 C6 -1.5(3) . . . . ?
C1 C2 C12 C13 143.06(17) . . . . ?
C3 C2 C12 C13 -93.1(2) . . . . ?
C1 C2 C12 C17 -40.4(2) . . . . ?
C3 C2 C12 C17 83.5(2) . . . . ?
C17 C12 C13 C14 -1.1(3) . . . . ?
C2 C12 C13 C14 175.56(18) . . . . ?
C12 C13 C14 C15 0.8(3) . . . . ?
C13 C14 C15 C16 0.0(4) . . . . ?
C14 C15 C16 C17 -0.5(4) . . . . ?
C15 C16 C17 C12 0.1(3) . . . . ?
C13 C12 C17 C16 0.7(3) . . . . ?
C2 C12 C17 C16 -175.97(19) . . . . ?
O2 C18 C19 O3 -30.28(16) . . . . ?
C20 C18 C19 O3 -148.03(16) . . . . ?
C21 C18 C19 O3 82.58(18) . . . . ?
O2 C18 C19 C22 -147.89(15) . . . . ?
C20 C18 C19 C22 94.4(2) . . . . ?
C21 C18 C19 C22 -35.0(2) . . . . ?
O2 C18 C19 C23 84.08(19) . . . . ?
C20 C18 C19 C23 -33.7(2) . . . . ?
C21 C18 C19 C23 -163.06(17) . . . . ?
O3 B1 O2 C18 -13.5(2) . . . . ?
C3 B1 O2 C18 161.07(17) . . . . ?
C20 C18 O2 B1 149.24(18) . . . . ?
C21 C18 O2 B1 -91.57(18) . . . . ?
C19 C18 O2 B1 26.82(18) . . . . ?
O2 B1 O3 C19 -7.3(2) . . . . ?
C3 B1 O3 C19 178.09(16) . . . . ?
C22 C19 O3 B1 145.17(16) . . . . ?
C23 C19 O3 B1 -95.56(17) . . . . ?
C18 C19 O3 B1 23.38(17) . . . . ?

_refine_diff_density_max         0.187
_refine_diff_density_min         -0.173
_refine_diff_density_rms         0.032

_shelx_res_file                  
;
TITL AX2232 in Pna2(1)
    AX2232.res
    created by SHELXL-2018/3 at 15:55:18 on 08-Nov-2021
CELL 0.71073 12.9120 10.1397 15.5970 90.000 90.000 90.000
ZERR 4.00 0.0013 0.0010 0.0016 0.000 0.000 0.000
LATT -1
SYMM -x, -y, z+1/2
SYMM -x+1/2, y+1/2, z+1/2
SYMM x+1/2, -y+1/2, z
SFAC C  H  O  B
UNIT 92  108  12  4
L.S. 14
ACTA
BOND $H
FMAP 2
PLAN -5
CONF
HTAB
SIZE 0.090 0.270 0.290
TEMP -123.160
WGHT    0.052600    0.107800
FVAR       0.17380
B1    4    0.691585    0.720505    0.766533    11.00000    0.02483    0.02480 =
         0.02408   -0.00112   -0.00014    0.00029
C1    1    0.575614    0.534449    0.654220    11.00000    0.02404    0.02612 =
         0.02314    0.00160   -0.00178    0.00189
C2    1    0.535976    0.675730    0.662553    11.00000    0.02343    0.02384 =
         0.02290    0.00333   -0.00069    0.00066
AFIX  13
H2    2    0.481541    0.676692    0.708155    11.00000   -1.20000
AFIX   0
C3    1    0.623594    0.768227    0.691143    11.00000    0.02626    0.02252 =
         0.02508    0.00187   -0.00215   -0.00104
C4    1    0.597214    0.915264    0.697759    11.00000    0.04171    0.02257 =
         0.04513    0.00252   -0.00792    0.00183
AFIX  23
H4A   2    0.527185    0.943599    0.679631    11.00000   -1.20000
H4B   2    0.626703    0.965440    0.746431    11.00000   -1.20000
AFIX   0
C5    1    0.670115    0.867738    0.629893    11.00000    0.03795    0.03347 =
         0.03118    0.01098   -0.00776   -0.00977
AFIX  23
H5A   2    0.744469    0.889184    0.636654    11.00000   -1.20000
H5B   2    0.645036    0.867362    0.569912    11.00000   -1.20000
AFIX   0
C6    1    0.499130    0.423887    0.660420    11.00000    0.02743    0.02445 =
         0.02455    0.00517   -0.00409    0.00075
C7    1    0.526540    0.302361    0.624668    11.00000    0.03816    0.02647 =
         0.03299    0.00371    0.00108    0.00341
AFIX  43
H7    2    0.593369    0.290964    0.600291    11.00000   -1.20000
AFIX   0
C8    1    0.456736    0.198249    0.624559    11.00000    0.05524    0.02337 =
         0.03886    0.00521   -0.00674   -0.00118
AFIX  43
H8    2    0.475095    0.116879    0.598471    11.00000   -1.20000
AFIX   0
C9    1    0.360428    0.212754    0.662388    11.00000    0.04777    0.03236 =
         0.04085    0.01429   -0.01107   -0.01376
AFIX  43
H9    2    0.312756    0.141390    0.662486    11.00000   -1.20000
AFIX   0
C10   1    0.334003    0.330876    0.699836    11.00000    0.03125    0.04191 =
         0.04287    0.01078   -0.00097   -0.00782
AFIX  43
H10   2    0.268557    0.339965    0.727032    11.00000   -1.20000
AFIX   0
C11   1    0.402158    0.437262    0.698304    11.00000    0.02906    0.02959 =
         0.03290    0.00337   -0.00153   -0.00096
AFIX  43
H11   2    0.382426    0.519033    0.723145    11.00000   -1.20000
AFIX   0
C12   1    0.484808    0.716023    0.578334    11.00000    0.02260    0.02562 =
         0.02681    0.00474   -0.00327   -0.00176
C13   1    0.396715    0.795508    0.579738    11.00000    0.02608    0.03462 =
         0.03626    0.00719   -0.00050    0.00222
AFIX  43
H13   2    0.366246    0.818932    0.633046    11.00000   -1.20000
AFIX   0
C14   1    0.353120    0.840750    0.503735    11.00000    0.03270    0.04599 =
         0.05153    0.01611   -0.00950    0.00499
AFIX  43
H14   2    0.293610    0.895783    0.505403    11.00000   -1.20000
AFIX   0
C15   1    0.395842    0.806121    0.426054    11.00000    0.04954    0.05297 =
         0.04070    0.01831   -0.01708   -0.00547
AFIX  43
H15   2    0.365795    0.837298    0.374282    11.00000   -1.20000
AFIX   0
C16   1    0.482462    0.725988    0.423318    11.00000    0.04815    0.05409 =
         0.02600    0.00293   -0.00341   -0.00884
AFIX  43
H16   2    0.511559    0.701590    0.369670    11.00000   -1.20000
AFIX   0
C17   1    0.527049    0.681044    0.499234    11.00000    0.03047    0.03889 =
         0.02767    0.00006   -0.00209   -0.00054
AFIX  43
H17   2    0.586639    0.626189    0.497106    11.00000   -1.20000
AFIX   0
C18   1    0.808747    0.736076    0.874850    11.00000    0.02850    0.03672 =
         0.02142   -0.00069   -0.00253    0.00088
C19   1    0.745140    0.606395    0.884149    11.00000    0.02918    0.02982 =
         0.02261    0.00135   -0.00184    0.00528
C20   1    0.924948    0.721707    0.885903    11.00000    0.02837    0.06801 =
         0.03148    0.00022   -0.00455    0.00059
AFIX 137
H20A  2    0.951900    0.660739    0.842554    11.00000   -1.50000
H20B  2    0.939934    0.687068    0.943235    11.00000   -1.50000
H20C  2    0.958066    0.808031    0.879060    11.00000   -1.50000
AFIX   0
C21   1    0.766897    0.848608    0.929755    11.00000    0.04356    0.03974 =
         0.03365   -0.00988   -0.00427    0.00142
AFIX 137
H21A  2    0.800506    0.931329    0.912968    11.00000   -1.50000
H21B  2    0.781365    0.830508    0.990303    11.00000   -1.50000
H21C  2    0.691936    0.856276    0.921265    11.00000   -1.50000
AFIX   0
C22   1    0.702187    0.581519    0.972825    11.00000    0.04197    0.04234 =
         0.02704    0.00662    0.00309    0.00582
AFIX 137
H22A  2    0.653780    0.652195    0.988021    11.00000   -1.50000
H22B  2    0.759105    0.579541    1.014371    11.00000   -1.50000
H22C  2    0.665825    0.496692    0.973584    11.00000   -1.50000
AFIX   0
C23   1    0.802740    0.485274    0.851609    11.00000    0.04790    0.03608 =
         0.03683   -0.00243    0.00112    0.01489
AFIX 137
H23A  2    0.754987    0.410273    0.848822    11.00000   -1.50000
H23B  2    0.859798    0.464437    0.890766    11.00000   -1.50000
H23C  2    0.830503    0.503166    0.794300    11.00000   -1.50000
AFIX   0
O1    3    0.666373    0.512253    0.638541    11.00000    0.02482    0.03111 =
         0.04616    0.00001    0.00176    0.00386
O2    3    0.786939    0.773847    0.785720    11.00000    0.02860    0.03549 =
         0.02402    0.00334   -0.00318   -0.00463
O3    3    0.658908    0.629154    0.825066    11.00000    0.02728    0.02957 =
         0.02573    0.00498   -0.00305   -0.00056
HKLF 4 1 1 0 0 0 1 0 0 0 1


REM  AX2232 in Pna2(1)
REM wR2 = 0.094479, GooF = S = 1.05031, Restrained GooF = 1.05021 for all data
REM R1 = 0.037514 for 4869 Fo > 4sig(Fo) and 0.044625 for all 5505 data
REM 248 parameters refined using 1 restraints

END

WGHT      0.0526      0.1078

REM No hydrogen bonds found for HTAB generation

REM Highest difference peak  0.187,  deepest hole -0.173,  1-sigma level  0.032
Q1    1   0.5499  0.6007  0.6669  11.00000  0.05    0.19
Q2    1   0.5206  0.3613  0.6560  11.00000  0.05    0.18
Q3    1   0.7817  0.5527  0.8681  11.00000  0.05    0.16
Q4    1   0.5355  0.4744  0.6584  11.00000  0.05    0.16
Q5    1   0.5798  0.7178  0.6766  11.00000  0.05    0.15
;
_shelx_res_checksum              82525

_shelx_hkl_file                  
;
   0   1   0   -0.77    0.02
   0  -2   0  676.05   11.88
   0   2   0  691.39   11.75
   0   2   0  700.87   11.93
   0  -3   0   -0.06    0.06
   0   3   0    0.02    0.04
   0  -3   0    0.02    0.07
   0  -4   0   33.36    0.74
   0   4   0   34.80    0.65
   0  -4   0   33.62    0.75
   0  -5   0   -0.11    0.08
   0  -5   0    0.06    0.08
   0   5   0   -0.03    0.04
   0   6   0    1.59    0.10
   0  -6   0    1.91    0.20
   0  -6   0    1.64    0.18
   0  -7   0   -0.04    0.09
   0   7   0   -0.04    0.05
   0  -7   0    0.19    0.11
   0  -8   0    2.06    0.26
   0  -8   0    2.23    0.22
   0  -8   0    1.91    0.23
   0  -9   0   -0.01    0.11
   0  -9   0   -0.06    0.12
   0  -9   0    0.07    0.13
   0  -9   0    0.06    0.10
   0 -10   0    7.67    0.40
   0 -10   0    7.70    0.41
   0 -10   0    8.74    0.45
   0 -10   0    7.46    0.45
   0 -11   0   -0.11    0.14
   0 -11   0    0.09    0.15
   0 -11   0    0.08    0.13
   0 -11   0   -0.04    0.12
   0 -12   0    0.10    0.17
   0 -12   0    0.45    0.20
   0 -12   0    0.47    0.18
   0 -12   0    0.48    0.17
   0 -13   0   -0.25    0.16
   0 -13   0    0.04    0.15
   0 -13   0    0.07    0.15
   0 -13   0    0.26    0.20
   1   0   0    0.01    0.02
   1   0   0    0.00    0.01
   1   0   0    0.00    0.02
  -1   0   0    0.01    0.01
   1   0   0    0.01    0.01
   1   1   0  104.71    1.79
   1  -1   0  104.51    1.76
   1  -1   0  104.36    1.77
  -1  -1   0  103.92    1.78
   1  -1   0  103.25    1.77
   1  -1   0  100.74    1.80
   1   1   0  102.74    1.79
  -1   1   0   95.81    1.78
   1   1   0  103.97    1.79
   1  -1   0  106.01    1.77
   1  -1   0  103.17    1.80
  -1  -2   0   84.99    1.53
   1   2   0   84.09    1.52
   1  -2   0   86.96    1.52
   1  -2   0   85.81    1.52
   1  -2   0   87.21    1.55
   1   2   0   85.32    1.55
   1   2   0   85.78    1.54
   1  -2   0   86.11    1.55
   1  -3   0    1.53    0.13
   1  -3   0    1.11    0.10
   1   3   0    1.45    0.10
  -1  -3   0    1.30    0.11
   1  -3   0    1.39    0.11
   1  -3   0    1.38    0.13
   1   3   0    1.50    0.13
   1   4   0    0.79    0.09
   1  -4   0    0.54    0.10
  -1  -4   0    0.57    0.10
  -1   4   0    0.75    0.05
   1  -4   0    0.62    0.10
   1  -4   0    0.70    0.10
   1  -4   0    0.56    0.11
   1  -5   0    1.96    0.16
  -1  -5   0    2.13    0.18
   1  -5   0    2.23    0.19
   1   5   0    2.11    0.13
  -1   5   0    2.22    0.09
   1  -5   0    2.18    0.16
   1  -5   0    2.32    0.19
   1  -6   0    0.20    0.09
   1   6   0    0.23    0.07
   1  -6   0    0.18    0.09
  -1   6   0    0.30    0.04
   1  -6   0    0.07    0.08
  -1  -6   0    0.10    0.10
   1  -6   0    0.12    0.11
   1   7   0   -0.02    0.06
  -1   7   0    0.03    0.04
   1  -7   0   -0.06    0.08
   1  -7   0   -0.12    0.08
   1  -7   0   -0.06    0.08
   1  -7   0    0.08    0.11
  -1  -7   0   -0.09    0.09
  -1  -7   0    0.02    0.09
   1  -8   0    0.64    0.17
  -1  -8   0    0.68    0.16
   1   8   0    0.86    0.11
   1  -8   0    0.58    0.17
   1  -8   0    0.75    0.15
   1  -8   0    0.74    0.14
  -1  -8   0    0.44    0.14
  -1  -9   0    3.30    0.32
   1  -9   0    3.65    0.35
   1  -9   0    3.03    0.25
   1  -9   0    3.38    0.27
   1  -9   0    3.48    0.29
  -1  -9   0    3.68    0.29
   1 -10   0    1.11    0.18
   1 -10   0    0.97    0.21
   1 -10   0    1.00    0.19
  -1 -10   0    0.91    0.19
  -1 -10   0    0.66    0.18
   1 -10   0    0.97    0.22
  -1 -10   0    1.02    0.23
  -1 -11   0   -0.01    0.13
  -1 -11   0    0.22    0.13
   1 -11   0   -0.13    0.13
   1 -11   0    0.21    0.13
  -1 -11   0    0.08    0.16
   1 -11   0    0.10    0.12
  -1 -11   0    0.12    0.14
   1 -11   0   -0.06    0.14
   1 -12   0    1.28    0.26
  -1 -12   0    1.39    0.25
   1 -12   0    1.02    0.21
  -1 -12   0    0.88    0.22
  -1 -12   0    0.89    0.24
  -1 -12   0    1.17    0.23
   1 -12   0    1.10    0.26
   1 -12   0    1.40    0.23
   1 -13   0   -0.01    0.14
  -1 -13   0   -0.03    0.16
  -1 -13   0   -0.23    0.14
  -1 -13   0   -0.10    0.15
  -1 -13   0    0.22    0.19
   1 -13   0    0.01    0.17
   1 -13   0    0.06    0.15
   1 -13   0   -0.14    0.16
   2   0   0    1.83    0.06
  -2   0   0    1.91    0.08
   2   0   0    1.99    0.10
   2   0   0    1.82    0.10
   2   0   0    1.82    0.06
  -2  -1   0   34.79    0.63
   2  -1   0   33.92    0.65
   2  -1   0   33.23    0.60
   2   1   0   34.27    0.64
   2   1   0   34.79    0.65
   2  -1   0   33.60    0.67
   2  -1   0   34.44    0.60
   2  -1   0   34.87    0.63
   2   1   0   34.97    0.66
   2   1   0   33.99    0.67
   2  -2   0   97.80    1.73
   2   2   0   99.51    1.77
  -2  -2   0   99.41    1.75
   2   2   0  100.29    1.77
   2  -2   0  101.32    1.70
   2  -2   0   97.92    1.78
   2  -2   0   97.44    1.73
   2  -2   0   98.00    1.80
   2   2   0   99.37    1.78
   2   3   0  260.04    4.41
   2  -3   0  251.15    4.44
   2  -3   0  253.11    4.45
   2  -3   0  254.34    4.38
   2  -3   0  258.59    4.39
   2   3   0  246.71    4.43
  -2  -3   0  255.21    4.41
   2  -4   0   19.22    0.51
  -2  -4   0   18.73    0.47
   2   4   0   18.74    0.45
   2  -4   0   19.25    0.44
   2  -4   0   19.23    0.45
   2  -4   0   18.95    0.49
   2  -5   0    2.30    0.21
   2  -5   0    2.07    0.19
   2  -5   0    2.32    0.16
   2  -5   0    2.06    0.16
   2   5   0    2.13    0.15
  -2  -5   0    2.20    0.17
   2   6   0    0.22    0.07
   2  -6   0    0.13    0.09
   2  -6   0    0.16    0.08
   2  -6   0    0.15    0.08
   2  -6   0    0.05    0.09
  -2  -6   0    0.28    0.10
   2   7   0    0.10    0.07
   2  -7   0    0.00    0.10
  -2  -7   0    0.08    0.09
   2  -7   0    0.06    0.08
   2  -7   0   -0.01    0.10
   2  -7   0   -0.02    0.08
   2  -8   0   61.55    1.32
   2   8   0   62.63    1.26
   2  -8   0   63.61    1.45
   2  -8   0   61.89    1.34
  -2  -8   0   64.59    1.39
   2  -8   0   61.07    1.41
   2  -9   0    2.13    0.25
  -2  -9   0    2.53    0.27
   2  -9   0    2.17    0.23
   2  -9   0    2.20    0.28
  -2  -9   0    2.09    0.26
   2  -9   0    1.99    0.21
  -2 -10   0    3.73    0.34
   2 -10   0    3.45    0.28
  -2 -10   0    3.30    0.35
   2 -10   0    4.03    0.39
   2 -10   0    3.74    0.27
   2 -10   0    3.28    0.32
   2 -11   0    0.27    0.18
   2 -11   0    0.36    0.14
   2 -11   0    0.19    0.13
  -2 -11   0    0.18    0.14
  -2 -11   0    0.17    0.15
  -2 -11   0    0.42    0.19
   2 -11   0   -0.12    0.15
   2 -12   0    0.37    0.21
   2 -12   0    0.31    0.15
  -2 -12   0    0.11    0.18
   2 -12   0    0.31    0.15
  -2 -12   0    0.58    0.20
  -2 -12   0    0.44    0.18
  -2 -12   0    0.01    0.15
   2 -12   0    0.47    0.22
  -2 -13   0   -0.22    0.14
  -2 -13   0    0.10    0.16
  -2 -13   0   -0.08    0.15
   2 -13   0    0.32    0.20
  -2 -13   0    0.10    0.17
   2 -13   0   -0.13    0.16
   3   0   0   -0.10    0.06
   3   0   0   -0.11    0.06
   3   0   0   -0.06    0.03
   3   0   0   -0.02    0.03
   3  -1   0    5.22    0.18
   3  -1   0    5.00    0.20
   3  -1   0    5.25    0.11
   3   1   0    5.13    0.16
   3   1   0    5.21    0.20
   3   1   0    5.15    0.19
   3   1   0    4.86    0.16
   3  -1   0    5.41    0.17
  -3  -1   0    5.24    0.15
   3  -2   0   26.51    0.57
   3  -2   0   26.47    0.50
   3  -2   0   26.28    0.50
   3  -2   0   27.27    0.60
   3   2   0   25.71    0.57
   3  -2   0   26.36    0.51
   3  -2   0   26.46    0.50
  -3  -2   0   27.28    0.54
   3   2   0   26.70    0.56
   3   2   0   27.41    0.57
   3   3   0   84.99    1.56
   3  -3   0   84.33    1.50
   3   3   0   81.91    1.56
   3  -3   0   85.21    1.45
  -3  -3   0   80.93    1.53
   3  -3   0   81.44    1.57
   3  -3   0   85.35    1.60
   3  -3   0   82.66    1.49
   3  -4   0   23.57    0.51
   3  -4   0   23.77    0.59
  -3  -4   0   24.23    0.55
   3   4   0   22.79    0.55
   3  -4   0   22.51    0.51
   3  -4   0   22.22    0.59
   3  -5   0   29.34    0.73
  -3  -5   0   30.36    0.70
   3   5   0   29.70    0.68
   3  -5   0   30.69    0.66
   3  -5   0   30.65    0.66
   3  -5   0   29.73    0.75
   3  -6   0    6.58    0.31
   3   6   0    6.58    0.27
   3  -6   0    6.60    0.25
   3  -6   0    6.10    0.32
  -3  -6   0    5.86    0.27
   3  -6   0    6.45    0.26
   3  -7   0   17.20    0.57
   3  -7   0   17.20    0.49
   3   7   0   16.14    0.48
   3  -7   0   17.14    0.57
  -3  -7   0   17.21    0.53
   3  -7   0   16.48    0.47
   3  -8   0   25.11    0.75
   3  -8   0   24.46    0.65
   3  -8   0   23.40    0.75
   3   8   0   24.60    0.63
  -3  -8   0   23.69    0.70
   3  -8   0   24.49    0.64
   3  -9   0   -0.04    0.11
   3   9   0   -0.22    0.09
   3  -9   0   -0.11    0.12
   3  -9   0    0.24    0.11
  -3  -9   0    0.05    0.11
   3  -9   0    0.04    0.10
   3 -10   0   -0.08    0.14
  -3 -10   0   -0.10    0.15
  -3 -10   0    0.16    0.13
   3 -10   0   -0.12    0.12
   3 -10   0   -0.06    0.09
   3 -10   0    0.09    0.11
   3 -11   0    0.08    0.11
   3 -11   0    0.12    0.16
   3 -11   0   -0.06    0.16
  -3 -11   0   -0.15    0.12
   3 -11   0   -0.09    0.09
  -3 -11   0   -0.02    0.13
  -3 -12   0   -0.04    0.14
   3 -12   0    0.06    0.16
  -3 -12   0    0.24    0.18
  -3 -12   0   -0.03    0.14
   3 -12   0   -0.09    0.16
  -3 -13   0    0.17    0.18
   3 -13   0   -0.04    0.18
  -3 -13   0    0.23    0.18
   3 -13   0    0.39    0.21
  -3 -13   0    0.35    0.20
  -3 -13   0    0.16    0.17
   4   0   0    0.18    0.08
   4   0   0    0.23    0.04
   4   0   0    0.22    0.04
   4   0   0    0.06    0.07
   4   1   0   25.87    0.51
   4  -1   0   25.79    0.54
   4  -1   0   25.37    0.54
   4  -1   0   25.27    0.59
   4   1   0   25.70    0.59
   4   1   0   25.56    0.57
   4   1   0   25.28    0.51
   4   2   0   20.26    0.49
  -4  -2   0   20.82    0.44
   4  -2   0   20.26    0.43
   4   2   0   20.74    0.47
   4  -2   0   19.62    0.51
   4   2   0   20.65    0.46
   4   2   0   19.93    0.51
   4  -2   0   19.74    0.48
   4  -2   0   20.88    0.37
   4  -3   0    0.06    0.04
   4   3   0    0.24    0.08
   4  -3   0    0.12    0.04
   4   3   0    0.14    0.08
  -4  -3   0    0.24    0.07
   4  -3   0    0.03    0.08
   4  -3   0    0.13    0.10
   4  -3   0    0.00    0.04
   4  -4   0    2.76    0.20
   4  -4   0    2.57    0.09
   4  -4   0    2.78    0.13
  -4  -4   0    2.64    0.16
   4  -4   0    2.63    0.21
   4  -4   0    2.67    0.13
   4   4   0    2.53    0.19
  -4  -5   0    6.95    0.27
   4  -5   0    7.23    0.23
   4  -5   0    6.41    0.23
   4   5   0    7.53    0.29
   4  -5   0    7.02    0.31
   4  -5   0    7.61    0.34
  -4  -6   0    3.85    0.22
   4  -6   0    4.24    0.28
   4  -6   0    3.59    0.25
   4   6   0    4.16    0.23
   4  -6   0    4.58    0.20
   4  -6   0    4.13    0.20
   4  -7   0    0.89    0.19
  -4  -7   0    0.64    0.13
   4   7   0    0.72    0.14
   4  -7   0    0.96    0.13
   4  -7   0    0.79    0.17
   4  -7   0    0.84    0.12
   4   8   0    3.12    0.23
   4  -8   0    2.84    0.21
  -4  -8   0    3.17    0.26
   4  -8   0    2.55    0.19
   4  -8   0    2.76    0.28
   4  -8   0    2.37    0.26
   4  -9   0    0.66    0.19
   4  -9   0    0.95    0.15
   4  -9   0    0.67    0.13
   4  -9   0    0.79    0.19
  -4  -9   0    0.71    0.17
   4   9   0    0.63    0.14
   4 -10   0    1.31    0.18
  -4 -10   0    1.05    0.21
   4 -10   0    1.48    0.20
   4 -10   0    0.80    0.23
   4 -10   0    1.20    0.24
   4 -11   0    5.24    0.43
   4 -11   0    5.56    0.43
  -4 -11   0    5.20    0.38
  -4 -11   0    5.76    0.44
   4 -12   0    0.21    0.19
   4 -12   0    0.37    0.21
  -4 -12   0    0.50    0.20
  -4 -12   0    0.40    0.19
  -4 -13   0    1.19    0.24
   4 -13   0    0.45    0.24
  -4 -13   0    0.95    0.27
   4 -13   0    0.90    0.28
  -4 -13   0    0.95    0.26
   5   0   0    0.02    0.09
   5   0   0    0.13    0.07
   5  -1   0   59.76    1.12
   5  -1   0   58.00    1.17
   5   1   0   56.06    1.14
   5   1   0   57.39    1.06
   5   1   0   57.09    1.17
  -5  -2   0   13.32    0.33
   5  -2   0   13.57    0.37
   5   2   0   13.07    0.41
   5   2   0   13.39    0.39
   5  -2   0   13.03    0.34
   5  -2   0   13.27    0.41
  -5  -3   0  202.47    3.52
   5  -3   0  200.74    3.48
   5  -3   0  203.02    3.64
   5  -3   0  201.01    3.59
   5   3   0  191.14    3.59
   5  -3   0  203.14    3.41
   5  -4   0   22.75    0.59
   5  -4   0   21.83    0.45
   5  -4   0   22.36    0.44
   5  -4   0   21.01    0.60
   5  -4   0   22.34    0.45
   5   4   0   21.72    0.58
  -5  -4   0   21.24    0.52
   5  -5   0   46.95    0.89
   5  -5   0   47.02    1.05
   5  -5   0   46.51    0.89
   5  -5   0   46.33    1.08
   5   5   0   43.68    1.01
  -5  -5   0   46.25    0.98
   5  -6   0   -0.01    0.06
   5  -6   0    0.07    0.11
   5  -6   0    0.07    0.06
   5   6   0   -0.01    0.09
   5  -6   0    0.25    0.12
  -5  -6   0    0.11    0.09
  -5  -7   0   55.05    1.20
   5  -7   0   53.90    1.10
   5  -7   0   52.77    1.29
   5  -7   0   55.31    1.09
   5  -7   0   54.72    1.28
   5   7   0   54.09    1.20
   5  -8   0    1.10    0.13
  -5  -8   0    1.25    0.18
   5  -8   0    1.10    0.22
   5  -8   0    0.89    0.19
   5   8   0    0.99    0.16
   5  -8   0    1.28    0.15
   5   9   0    7.28    0.36
   5  -9   0    8.04    0.45
  -5  -9   0    7.41    0.38
   5  -9   0    7.17    0.34
   5  -9   0    7.24    0.44
   5 -10   0    0.11    0.17
   5 -10   0    0.07    0.14
  -5 -10   0    0.07    0.13
   5 -11   0    0.14    0.17
   5 -11   0    0.54    0.22
  -5 -11   0    0.67    0.19
   5 -12   0    0.33    0.20
  -5 -12   0    0.18    0.21
   5 -12   0    0.34    0.23
  -5 -12   0    0.10    0.15
  -5 -13   0    2.88    0.35
   5 -13   0    2.50    0.39
   5 -13   0    2.61    0.38
  -5 -13   0    2.55    0.39
   6   0   0   98.88    1.90
   6   0   0  103.06    1.95
   6  -1   0   15.03    0.41
   6  -1   0   14.70    0.46
   6   1   0   14.58    0.45
   6   1   0   14.39    0.43
   6  -2   0    6.63    0.26
   6   2   0    6.83    0.29
   6   2   0    6.48    0.29
  -6  -2   0    7.10    0.23
   6  -2   0    6.61    0.30
   6  -2   0    7.14    0.25
   6  -3   0   28.34    0.69
  -6  -3   0   29.29    0.64
   6  -3   0   29.87    0.76
   6   3   0   28.71    0.72
   6  -3   0   29.37    0.62
   6   4   0    0.87    0.14
   6  -4   0    1.07    0.09
  -6  -4   0    1.13    0.12
   6  -4   0    0.93    0.16
   6  -4   0    1.10    0.15
  -6  -5   0   23.08    0.59
   6  -5   0   24.30    0.67
   6  -5   0   23.08    0.69
   6  -5   0   24.22    0.46
   6  -5   0   23.64    0.48
   6   5   0   23.72    0.66
   6  -5   0   23.68    0.47
   6  -6   0   13.92    0.54
   6  -6   0   13.91    0.50
   6   6   0   14.07    0.49
   6  -6   0   14.06    0.34
  -6  -6   0   13.39    0.44
   6  -6   0   14.12    0.33
   6  -7   0   23.98    0.68
   6   7   0   22.69    0.67
  -6  -7   0   21.50    0.62
   6  -7   0   22.19    0.70
   6  -7   0   21.76    0.73
   6   8   0    6.26    0.35
   6  -8   0    5.23    0.35
  -6  -8   0    5.56    0.32
   6  -8   0    5.66    0.39
   6  -9   0    3.15    0.34
   6   9   0    2.68    0.27
   6  -9   0    2.30    0.29
  -6  -9   0    2.95    0.28
   6 -10   0   -0.10    0.12
   6  10   0    0.20    0.13
   6 -10   0   -0.11    0.14
  -6 -10   0    0.02    0.12
  -6 -11   0    0.49    0.17
   6 -11   0    0.07    0.18
   6 -11   0    0.68    0.23
   6 -12   0    0.26    0.21
   6 -12   0    0.47    0.23
  -6 -12   0    0.45    0.19
   6 -13   0    1.96    0.35
   6 -13   0    1.63    0.32
  -6 -13   0    1.84    0.35
   7   0   0   -0.04    0.08
   7   0   0    0.09    0.09
   7  -1   0    0.81    0.12
   7   1   0    1.21    0.15
   7  -1   0    1.04    0.16
   7   1   0    0.81    0.14
   7  -2   0    0.60    0.10
   7   2   0    0.41    0.12
   7   2   0    0.74    0.13
   7  -2   0    0.46    0.13
  -7  -2   0    0.62    0.09
   7  -3   0   -0.03    0.05
   7  -3   0    0.07    0.11
  -7  -3   0   -0.02    0.05
   7   3   0    0.10    0.10
   7  -3   0    0.02    0.08
  -7  -4   0    0.05    0.07
   7   4   0    0.03    0.10
   7  -4   0    0.14    0.10
   7  -4   0    0.07    0.10
   7  -4   0    0.06    0.05
   7  -5   0    1.15    0.18
  -7  -5   0    1.08    0.13
   7   5   0    0.94    0.17
   7  -5   0    1.34    0.21
   7  -5   0    1.09    0.10
   7  -6   0    2.35    0.26
   7   6   0    2.87    0.26
  -7  -6   0    2.70    0.20
   7  -6   0    2.81    0.28
  -7  -7   0    0.23    0.11
   7  -7   0    0.22    0.15
   7  -7   0    0.10    0.13
   7   7   0    0.02    0.12
  -7  -8   0    3.04    0.25
   7  -8   0    2.97    0.34
   7   8   0    3.44    0.31
   7  -8   0    2.89    0.31
   7  -9   0    0.30    0.18
   7   9   0    0.45    0.16
  -7  -9   0    0.35    0.14
   7  -9   0    0.39    0.18
   7 -10   0    1.06    0.24
   7 -10   0    1.24    0.25
   7  10   0    0.98    0.20
  -7 -10   0    0.76    0.18
   7 -11   0    2.76    0.37
   7 -11   0    2.68    0.37
  -7 -11   0    2.98    0.47
   7 -12   0    0.49    0.23
   7 -12   0    0.42    0.22
   8   0   0    0.00    0.10
   8   0   0    0.06    0.09
   8  -1   0   58.26    1.22
   8   1   0   57.26    1.29
   8   1   0   58.16    1.26
   8  -1   0   58.58    1.30
   8   2   0    6.21    0.33
   8  -2   0    6.20    0.27
  -8  -2   0    6.62    0.24
   8   2   0    6.04    0.31
   8  -2   0    6.12    0.32
   8   3   0   18.26    0.60
   8  -3   0   17.68    0.59
   8  -3   0   16.90    0.47
  -8  -3   0   17.91    0.46
   8   3   0   17.84    0.57
   8  -3   0   17.72    0.52
   8  -4   0    9.01    0.29
  -8  -4   0    8.79    0.31
   8  -4   0    8.67    0.37
   8  -4   0    8.22    0.40
   8   4   0    8.87    0.40
   8   5   0   18.33    0.61
   8  -5   0   18.78    0.60
   8  -5   0   18.68    0.65
  -8  -5   0   18.34    0.51
   8  -6   0    2.64    0.31
   8   6   0    2.72    0.27
  -8  -6   0    2.77    0.21
   8  -6   0    2.93    0.28
  -8  -7   0    1.22    0.18
   8   7   0    0.85    0.19
   8  -7   0    1.12    0.22
   8  -7   0    1.18    0.21
  -8  -8   0    3.53    0.26
   8   8   0    3.56    0.34
   8  -8   0    3.45    0.38
   8  -8   0    3.68    0.36
  -8  -9   0    0.55    0.16
   8  -9   0    0.45    0.20
   8   9   0    0.85    0.20
   8  -9   0    0.88    0.22
   8 -10   0    0.40    0.21
   8  10   0    0.65    0.19
   8 -10   0    0.81    0.23
   8 -11   0    0.51    0.21
   8 -11   0    0.70    0.24
   8 -12   0   -0.11    0.18
   8 -12   0    0.07    0.19
   9   0   0   -0.04    0.09
   9   0   0   -0.09    0.11
   9  -1   0    1.25    0.16
   9   1   0    1.01    0.17
   9   1   0    1.02    0.18
   9  -1   0    1.30    0.20
   9   2   0    0.11    0.11
   9  -2   0    0.18    0.09
   9   2   0    0.02    0.11
   9  -2   0    0.13    0.12
  -9  -2   0    0.16    0.08
  -9  -3   0    2.75    0.17
   9  -3   0    2.28    0.26
   9  -3   0    2.55    0.19
   9   3   0    2.44    0.24
   9   3   0    2.67    0.28
   9  -4   0    1.34    0.18
   9  -4   0    1.90    0.26
   9  -4   0    1.32    0.15
  -9  -4   0    1.33    0.15
   9   4   0    1.34    0.21
   9  -5   0    2.18    0.27
   9   5   0    2.63    0.28
   9  -5   0    2.94    0.27
  -9  -5   0    2.55    0.19
   9  -6   0   34.14    1.01
   9  -6   0   35.07    0.96
   9   6   0   36.71    0.99
  -9  -6   0   34.83    0.84
  -9  -7   0    7.24    0.38
   9  -7   0    6.04    0.39
   9  -7   0    6.19    0.41
   9   7   0    6.83    0.41
   9  -8   0    9.65    0.51
   9   8   0   10.40    0.51
   9  -8   0    9.02    0.51
   9   9   0   -0.07    0.13
   9  -9   0   -0.04    0.13
   9  -9   0    0.03    0.13
   9 -10   0    5.13    0.48
   9 -10   0    5.02    0.45
   9  10   0    4.79    0.42
   9 -11   0    0.60    0.25
   9 -11   0    1.33    0.29
  10   0   0    4.99    0.30
  10   0   0    5.81    0.36
  10   1   0    6.15    0.37
  10   1   0    6.69    0.35
  10  -1   0    6.37    0.32
  10   2   0    0.41    0.16
  10  -2   0    0.39    0.16
 -10  -2   0    0.26    0.09
  10  -2   0    0.39    0.12
  10   2   0    0.03    0.11
 -10  -3   0    2.13    0.17
  10   3   0    2.53    0.29
  10  -3   0    2.08    0.28
  10  -3   0    2.14    0.20
  10   3   0    1.95    0.25
  10   4   0   19.83    0.67
 -10  -4   0   19.19    0.53
  10  -4   0   19.04    0.54
  10  -4   0   19.00    0.69
  10  -5   0    0.23    0.13
  10   5   0    0.36    0.17
  10  -5   0    0.19    0.15
  10  -6   0   24.40    0.78
  10  -6   0   25.72    0.87
  10   6   0   25.47    0.82
  10   7   0    1.10    0.24
  10  -7   0    1.03    0.22
  10  -7   0    0.89    0.22
  10   8   0    3.32    0.36
  10  -8   0    3.10    0.35
  10  -8   0    2.34    0.33
  10   9   0    3.62    0.38
  10  -9   0    2.90    0.36
  10  -9   0    3.22    0.37
  10 -10   0    0.08    0.19
  10  10   0    0.20    0.17
  10 -10   0   -0.21    0.15
  10 -11   0    0.91    0.27
  10  11   0    1.52    0.28
  10 -11   0    1.40    0.31
  11   0   0    0.18    0.12
  11   0   0    0.05    0.13
  11   1   0    1.52    0.22
  11  -1   0    1.65    0.25
  11   1   0    1.76    0.25
  11  -1   0    1.47    0.20
  11  -2   0    4.37    0.35
  11   2   0    4.76    0.35
 -11  -2   0    4.74    0.24
  11  -2   0    3.99    0.27
  11   2   0    4.21    0.32
  11  -3   0    2.64    0.30
  11   3   0    3.16    0.32
  11   3   0    2.53    0.32
  11  -3   0    3.02    0.23
  11  -4   0   -0.03    0.09
  11  -4   0    0.08    0.14
  11   4   0    0.00    0.14
  11   5   0    0.03    0.14
  11  -5   0    0.23    0.18
  11  -6   0    0.95    0.23
  11  -6   0    1.35    0.23
  11   6   0    1.09    0.23
  11  -7   0    2.68    0.31
  11  -7   0    2.90    0.37
  11   7   0    2.74    0.33
  11  -8   0    0.00    0.17
  11   8   0    0.11    0.17
  11  -8   0   -0.06    0.14
  11   9   0    0.05    0.16
  11  -9   0    0.02    0.19
  11  -9   0   -0.04    0.16
  11 -10   0    6.58    0.53
  11 -10   0    6.85    0.51
  11  10   0    6.52    0.48
  12   0   0    4.87    0.33
  12   0   0    4.95    0.39
  12   1   0    0.28    0.15
  12  -1   0    0.59    0.16
  12   1   0    0.35    0.17
  12  -1   0    0.63    0.19
  12   2   0   16.52    0.66
  12  -2   0   15.44    0.55
  12  -2   0   15.17    0.65
  12   2   0   15.42    0.61
  12  -3   0    5.93    0.41
  12  -3   0    6.55    0.34
  12   3   0    6.65    0.44
  12   3   0    5.56    0.39
  12  -4   0    5.15    0.41
  12   4   0    5.35    0.39
  12   5   0    1.01    0.23
  12  -5   0    1.12    0.25
  12  -6   0   -0.03    0.15
  12   6   0   -0.09    0.16
  12   7   0    0.39    0.20
  12  -7   0    0.56    0.22
  12   8   0    1.14    0.26
  12  -8   0    1.32    0.25
  12  -8   0    1.09    0.27
  12  -9   0    0.02    0.18
  12   9   0    0.08    0.18
  12  -9   0    0.09    0.21
  12  10   0    0.22    0.20
  12 -10   0   -0.21    0.18
  12 -10   0    0.14    0.20
  13   0   0    0.00    0.15
  13   0   0   -0.14    0.11
  13   1   0    6.16    0.39
  13  -1   0    5.51    0.35
  13   1   0    6.01    0.45
  13  -1   0    5.69    0.43
  13   2   0    1.73    0.28
  13   2   0    1.45    0.23
  13  -2   0    1.20    0.21
  13  -2   0    1.80    0.31
  13  -3   0    0.83    0.17
  13  -3   0    0.57    0.21
  13   3   0    0.71    0.19
  13   3   0    0.78    0.23
  13   4   0    0.67    0.21
  13  -4   0    0.47    0.21
  13   5   0    0.01    0.15
  13  -5   0    0.17    0.17
  13  -6   0    2.53    0.36
  13   6   0    2.41    0.33
  13  -7   0    0.38    0.22
  13   7   0    0.07    0.20
  13   8   0   -0.25    0.16
  13  -8   0   -0.04    0.18
  13  -9   0    0.97    0.29
  13   9   0    1.35    0.30
  14   0   0    1.89    0.30
  14   0   0    2.09    0.28
  14  -1   0    0.61    0.23
  14   1   0    1.01    0.25
  14   1   0    1.03    0.23
  14  -1   0    0.94    0.20
  14   2   0    0.35    0.20
  14   2   0    0.28    0.18
  14  -2   0    0.32    0.20
  14  -2   0    0.33    0.15
  14  -3   0    8.84    0.49
  14  -3   0    8.40    0.53
  14   3   0    9.09    0.52
  14   3   0    9.59    0.57
  14  -4   0    0.82    0.26
  14   4   0    1.02    0.25
  14  -5   0    0.73    0.24
  14   5   0    0.45    0.21
  14  -6   0    2.48    0.37
  14   6   0    3.76    0.43
  14   7   0    0.22    0.21
  14  -7   0    0.09    0.20
  14  -8   0    0.66    0.27
  14   8   0    0.55    0.25
  15   0   0   -0.06    0.15
  15   0   0   -0.24    0.17
  15  -1   0    0.90    0.21
  15  -1   0    1.24    0.31
  15   1   0    1.28    0.26
  15   1   0    1.18    0.27
  15  -2   0   -0.12    0.15
  15   2   0   -0.02    0.14
  15   2   0    0.04    0.18
  15  -2   0    0.23    0.15
  15  -3   0    0.42    0.23
  15   3   0    0.42    0.23
  15   3   0    0.77    0.25
  15  -4   0    0.58    0.23
  15   4   0    0.52    0.21
  15  -5   0    3.33    0.44
  15   5   0    3.13    0.39
  15  -6   0    0.99    0.29
  15   6   0    0.86    0.28
  15  -7   0    2.35    0.39
  15   7   0    2.85    0.40
  16   0   0    1.77    0.33
  16   0   0    2.61    0.33
  16   1   0    2.57    0.37
  16  -1   0    2.73    0.33
  16  -1   0    4.19    0.49
  16   1   0    3.32    0.38
  16  -2   0    0.11    0.15
  16   2   0    0.29    0.20
  16   2   0    0.16    0.20
  16  -2   0    0.34    0.23
  16  -3   0    0.23    0.22
  16   3   0    0.49    0.23
  16   4   0    1.47    0.31
  16  -4   0    1.46    0.34
  16  -5   0    0.07    0.22
  16   5   0   -0.06    0.17
  17   0   0    0.07    0.16
  17   0   0   -0.05    0.20
  17  -1   0    0.37    0.25
  17   1   0    0.25    0.18
  17   1   0    0.10    0.20
  17  -1   0    0.06    0.16
  17   2   0    0.22    0.21
  17   2   0    0.26    0.25
  17  -2   0    0.16    0.22
  17   3   0    0.95    0.27
  17  -3   0    1.37    0.33
   0   0   1   -0.28    0.02
   0   1   1  293.98    5.20
   0  -1   1  311.52    5.23
   0  -1   1  301.09    5.19
   0   1  -1  304.80    5.22
   0  -1  -1  301.44    5.22
   0  -1  -1  306.45    5.22
   0   1   1  303.87    5.23
   0  -1  -1  302.51    5.27
   0   2   1    0.00    0.04
   0  -2  -1   -0.05    0.05
   0  -2  -1   -0.09    0.05
   0   2   1   -0.07    0.05
   0  -2   1   -0.05    0.05
   0   2   1   -0.01    0.05
   0   2  -1   -0.03    0.04
   0   3   1   26.23    0.57
   0  -3  -1   26.86    0.58
   0   3   1   25.87    0.56
   0  -3   1   26.72    0.57
   0   3  -1   27.11    0.52
   0  -3  -1   26.74    0.58
   0   3   1   26.80    0.50
   0   4  -1    0.03    0.05
   0  -4   1   -0.01    0.07
   0   4   1    0.02    0.07
   0  -4   1   -0.07    0.08
   0  -4  -1   -0.03    0.07
   0   4   1   -0.06    0.04
   0  -4  -1   -0.08    0.07
   0   4   1   -0.17    0.06
   0  -5  -1    4.16    0.23
   0   5   1    4.56    0.23
   0  -5   1    4.49    0.23
   0   5   1    4.57    0.15
   0  -5  -1    4.78    0.24
   0   5  -1    4.79    0.16
   0  -5   1    4.22    0.24
   0  -6  -1   -0.06    0.07
   0   6   1   -0.03    0.04
   0   6  -1    0.00    0.05
   0  -6   1   -0.07    0.09
   0  -6   1    0.07    0.09
   0  -6  -1   -0.05    0.08
   0   7   1   45.99    0.86
   0   7  -1   45.82    0.90
   0  -7   1   44.27    1.01
   0  -7   1   44.48    1.07
   0  -7   1   42.65    1.02
   0  -7  -1   46.47    1.08
   0  -7  -1   46.51    1.08
   0  -8   1   -0.04    0.11
   0  -8  -1   -0.05    0.09
   0  -8   1   -0.01    0.12
   0  -8   1    0.12    0.11
   0  -8   1   -0.05    0.09
   0  -8  -1   -0.10    0.10
   0  -9  -1   20.43    0.68
   0  -9  -1   19.76    0.68
   0  -9   1   18.73    0.62
   0  -9   1   20.40    0.67
   0  -9   1   20.24    0.71
   0  -9  -1   20.22    0.63
   0  -9   1   20.21    0.66
   0 -10  -1   -0.05    0.12
   0 -10  -1    0.00    0.12
   0 -10   1    0.08    0.12
   0 -10   1    0.23    0.15
   0 -10  -1    0.08    0.14
   0 -10   1    0.05    0.13
   0 -10   1    0.03    0.11
   0 -10  -1    0.08    0.12
   0 -11  -1    1.70    0.28
   0 -11  -1    1.79    0.28
   0 -11  -1    1.96    0.26
   0 -11   1    2.06    0.31
   0 -11   1    2.04    0.29
   0 -11  -1    1.49    0.22
   0 -11   1    1.65    0.24
   0 -11   1    1.84    0.25
   0 -12  -1   -0.08    0.12
   0 -12  -1    0.00    0.16
   0 -12   1   -0.05    0.14
   0 -12  -1    0.00    0.15
   0 -12   1    0.08    0.14
   0 -12   1    0.10    0.18
   0 -12  -1    0.13    0.14
   0 -12   1    0.01    0.16
   0 -13  -1    1.29    0.29
   0 -13   1    0.81    0.22
   0 -13   1    0.69    0.20
   0 -13  -1    0.88    0.21
   0 -13  -1    0.86    0.24
   0 -13   1    0.86    0.25
   0 -13  -1    0.89    0.22
   0 -13   1    1.22    0.26
   1   0  -1   -0.59    0.04
   1   0   1   -0.70    0.03
   1   0   1   -0.66    0.03
   1   0   1   -0.63    0.03
   1   0  -1   -0.65    0.04
   1  -1  -1   44.73    0.78
  -1  -1   1   42.66    0.75
   1   1   1   42.67    0.78
   1   1   1   41.37    0.77
   1  -1  -1   43.23    0.80
   1  -1  -1   44.85    0.81
   1   1   1   42.36    0.78
  -1   1   1   41.41    0.73
   1  -1   1   42.40    0.79
  -1  -1  -1   43.77    0.81
  -1   1   1   42.33    0.74
   1  -1   1   42.28    0.78
  -1   1   1   42.67    0.74
   1  -1   1   42.42    0.77
   1  -1   1   42.30    0.77
   1   2   1   17.59    0.40
   1   2   1   17.83    0.37
   1  -2  -1   17.03    0.38
  -1  -2   1   17.90    0.37
   1  -2  -1   17.24    0.35
   1  -2  -1   16.89    0.39
   1  -2  -1   17.10    0.35
   1  -2   1   17.95    0.38
  -1  -2  -1   17.85    0.39
   1  -2   1   17.60    0.41
   1   2  -1   17.26    0.37
  -1   2   1   17.74    0.37
  -1   2   1   18.19    0.37
   1  -2   1   17.49    0.39
   1  -2   1   17.59    0.40
   1   3   1   40.36    0.84
   1   3   1   41.87    0.80
  -1   3  -1   43.63    0.76
  -1  -3   1   42.37    0.83
   1  -3  -1   43.10    0.86
   1  -3  -1   42.74    0.82
   1   3   1   42.63    0.85
   1  -3  -1   42.29    0.86
   1  -3   1   42.20    0.83
  -1   3   1   41.30    0.82
   1  -3   1   42.37    0.85
  -1   3   1   42.41    0.74
   1  -3   1   42.26    0.86
  -1  -3  -1   41.58    0.85
  -1   3   1   42.55    0.82
   1  -3   1   43.20    0.84
   1   3  -1   42.47    0.81
   1   4   1   41.76    0.80
   1  -4  -1   41.60    0.83
   1  -4  -1   41.54    0.87
  -1  -4   1   41.47    0.85
   1   4   1   40.80    0.88
  -1   4  -1   41.29    0.75
   1  -4  -1   40.08    0.87
  -1   4   1   41.27    0.85
  -1   4   1   40.75    0.86
  -1  -4  -1   40.25    0.86
  -1   4   1   42.23    0.74
   1   4  -1   41.56    0.81
   1  -4   1   42.19    0.85
   1  -4   1   39.17    0.88
   1  -4   1   42.67    0.86
   1  -4   1   41.87    0.88
   1   5   1   66.18    1.37
  -1  -5   1   67.36    1.35
   1  -5  -1   69.32    1.40
   1   5   1   71.78    1.27
   1   5   1   66.85    1.36
   1  -5  -1   70.53    1.35
   1  -5  -1   68.61    1.39
  -1   5  -1   68.85    1.24
   1  -5   1   68.59    1.34
   1  -5   1   68.47    1.40
  -1   5   1   67.25    1.34
  -1   5   1   69.07    1.19
   1   5  -1   70.72    1.30
   1  -5   1   67.63    1.35
   1  -5   1   66.38    1.36
  -1  -5  -1   68.56    1.39
   1   6   1   12.82    0.34
  -1   6  -1   12.49    0.28
   1  -6  -1   12.87    0.43
   1  -6  -1   12.99    0.39
  -1  -6   1   11.79    0.40
   1  -6  -1   12.57    0.43
  -1  -6  -1   12.50    0.42
   1  -6   1   12.64    0.44
   1   6  -1   12.71    0.34
  -1   6   1   12.72    0.27
  -1  -6  -1   11.85    0.42
   1  -6   1   13.01    0.42
   1  -6   1   12.96    0.41
   1  -6   1   12.90    0.43
   1  -7  -1    3.98    0.24
   1  -7  -1    3.51    0.26
   1  -7  -1    3.20    0.25
  -1   7  -1    3.68    0.13
   1   7   1    3.46    0.17
   1  -7  -1    4.08    0.23
  -1  -7   1    2.89    0.25
  -1  -7   1    3.43    0.24
  -1  -7  -1    3.48    0.24
  -1   7   1    3.59    0.16
   1  -7   1    3.39    0.27
   1  -7   1    3.26    0.23
   1   7  -1    3.49    0.18
  -1  -7  -1    3.61    0.24
   1  -7   1    3.50    0.24
   1  -7   1    3.81    0.26
   1  -8  -1    6.01    0.35
   1  -8  -1    5.83    0.29
  -1  -8   1    6.45    0.37
   1   8   1    5.72    0.23
  -1  -8   1    5.98    0.33
   1  -8  -1    5.89    0.31
   1  -8  -1    5.01    0.33
   1   8  -1    5.86    0.23
   1  -8   1    5.94    0.31
   1  -8   1    6.10    0.36
   1  -8   1    6.74    0.36
  -1  -8  -1    6.04    0.34
  -1  -8  -1    5.59    0.33
   1  -8   1    5.34    0.31
  -1  -9   1   10.86    0.46
  -1  -9   1   12.65    0.50
   1  -9  -1   11.08    0.48
  -1  -9   1   12.13    0.53
   1  -9  -1   12.10    0.46
   1  -9  -1   10.39    0.42
   1  -9  -1   11.39    0.51
   1  -9   1   11.08    0.49
  -1  -9  -1   11.65    0.49
  -1  -9  -1   10.85    0.49
   1  -9   1   11.03    0.52
   1  -9   1   11.55    0.46
   1  -9   1   11.16    0.46
  -1 -10   1    5.78    0.37
   1 -10  -1    5.83    0.39
  -1 -10   1    5.04    0.34
   1 -10  -1    4.95    0.38
   1 -10  -1    5.39    0.32
  -1 -10   1    5.73    0.37
   1 -10  -1    6.03    0.35
  -1 -10   1    5.98    0.41
   1 -10   1    5.45    0.40
   1 -10   1    5.29    0.37
  -1 -10  -1    5.95    0.40
   1 -10   1    5.40    0.35
  -1 -10  -1    6.16    0.39
   1 -10   1    4.78    0.32
  -1 -11   1    0.51    0.18
   1 -11  -1    0.28    0.14
   1 -11  -1    0.25    0.16
  -1 -11   1    0.23    0.16
   1 -11  -1    0.38    0.18
  -1 -11   1    0.19    0.17
  -1 -11   1    0.26    0.15
   1 -11  -1    0.20    0.13
   1 -11   1    0.21    0.16
  -1 -11  -1    0.32    0.17
   1 -11   1    0.24    0.17
  -1 -11  -1    0.16    0.13
   1 -11   1    0.17    0.13
  -1 -11  -1    0.26    0.14
  -1 -11  -1    0.33    0.15
   1 -11   1    0.26    0.15
  -1 -12   1    3.07    0.34
   1 -12  -1    2.42    0.33
   1 -12  -1    2.53    0.29
  -1 -12   1    2.92    0.34
   1 -12  -1    3.18    0.37
  -1 -12   1    2.77    0.36
  -1 -12   1    2.15    0.28
   1 -12  -1    2.72    0.29
   1 -12   1    3.08    0.38
  -1 -12  -1    2.56    0.31
  -1 -12  -1    2.58    0.34
   1 -12   1    2.64    0.31
   1 -12   1    2.51    0.35
  -1 -12  -1    2.31    0.29
  -1 -12  -1    2.29    0.34
   1 -12   1    2.74    0.30
  -1 -13   1    1.36    0.29
   1 -13  -1    1.11    0.27
  -1 -13   1    1.39    0.29
   1 -13  -1    1.72    0.31
  -1 -13   1    1.30    0.25
  -1 -13   1    0.81    0.22
   1 -13  -1    0.95    0.21
   1 -13   1    1.63    0.28
   1 -13   1    1.52    0.30
  -1 -13  -1    1.47    0.30
   1 -13   1    1.06    0.29
  -1 -13  -1    1.19    0.24
  -1 -13  -1    0.96    0.22
  -1 -13  -1    1.52    0.29
   1 -13   1    1.12    0.22
   2   0   1   12.87    0.28
   2   0  -1   13.52    0.31
   2   0   1   12.50    0.29
   2   0   1   12.78    0.29
   2   0   1   13.19    0.28
   2   0  -1   12.86    0.29
   2   0  -1   13.46    0.26
   2  -1  -1  302.09    5.25
   2  -1  -1  311.10    5.25
   2   1   1  299.46    5.26
   2   1   1  302.24    5.34
   2   1   1  304.24    5.33
   2  -1  -1  307.34    5.24
  -2  -1   1  313.02    5.25
   2  -1   1  313.31    5.31
   2  -1   1  300.86    5.29
   2   1  -1  306.12    5.30
   2  -1   1  311.57    5.29
   2  -1   1  314.11    5.32
  -2  -1  -1  302.08    5.25
   2  -1   1  307.50    5.29
  -2  -2   1   79.25    1.40
   2  -2  -1   82.10    1.39
   2   2   1   78.41    1.44
   2   2   1   79.31    1.43
   2  -2  -1   79.52    1.47
   2   2   1   77.11    1.44
   2  -2  -1   79.89    1.38
   2  -2  -1   79.51    1.38
   2  -2  -1   82.74    1.38
   2  -2  -1   78.35    1.46
   2  -2   1   77.64    1.41
  -2   2   1   79.07    1.38
   2   2  -1   80.34    1.46
   2  -2   1   78.34    1.41
   2  -2   1   78.76    1.45
   2  -2   1   80.50    1.46
  -2  -2  -1   77.16    1.45
   2  -2   1   80.54    1.37
  -2   2   1   77.10    1.39
   2   3   1    5.48    0.20
   2   3   1    4.90    0.21
   2  -3  -1    4.79    0.16
   2  -3  -1    5.34    0.22
   2  -3  -1    5.31    0.21
  -2  -3   1    5.07    0.18
   2  -3  -1    5.14    0.16
   2   3  -1    5.29    0.19
  -2   3   1    5.11    0.18
   2  -3   1    5.18    0.19
   2  -3   1    5.00    0.19
  -2  -3  -1    5.74    0.21
   2  -3   1    5.10    0.22
  -2   3   1    5.67    0.19
   2  -3   1    5.06    0.22
   2   4   1   44.76    0.93
  -2  -4   1   42.96    0.89
   2   4   1   44.42    0.92
   2   4   1   44.26    0.88
   2  -4  -1   42.58    0.85
   2  -4  -1   44.71    0.93
   2  -4  -1   43.65    0.85
   2  -4  -1   43.25    0.92
   2  -4   1   41.57    0.94
   2  -4   1   43.76    0.93
  -2   4   1   43.71    0.88
   2  -4   1   43.79    0.89
  -2  -4  -1   41.69    0.89
   2   4  -1   44.41    0.88
   2  -4   1   44.79    0.89
   2  -5  -1    7.41    0.26
   2   5   1    7.69    0.30
  -2  -5   1    7.86    0.29
   2   5   1    7.23    0.25
   2  -5  -1    7.49    0.30
   2   5   1    7.53    0.31
   2  -5  -1    7.61    0.26
   2  -5  -1    7.44    0.30
   2  -5   1    7.71    0.32
  -2  -5  -1    7.65    0.30
   2   5  -1    7.53    0.26
   2  -5   1    7.72    0.31
   2  -5   1    7.67    0.28
   2  -5   1    7.61    0.28
   2   6   1    0.08    0.09
   2  -6  -1    0.06    0.07
  -2  -6   1    0.15    0.08
   2  -6  -1    0.10    0.07
   2  -6  -1    0.16    0.10
   2  -6  -1   -0.06    0.10
   2   6   1   -0.01    0.06
   2   6  -1    0.22    0.08
   2  -6   1   -0.04    0.08
   2  -6   1    0.13    0.10
  -2  -6  -1    0.05    0.09
   2  -6   1    0.12    0.08
   2  -6   1    0.27    0.09
   2  -7  -1   16.53    0.54
   2  -7  -1   15.28    0.53
  -2  -7   1   14.85    0.48
   2  -7  -1   15.36    0.46
   2   7   1   15.73    0.42
   2  -7  -1   14.86    0.44
   2  -7   1   15.00    0.54
   2  -7   1   14.67    0.51
   2   7  -1   15.54    0.43
   2  -7   1   14.91    0.46
  -2  -7  -1   13.26    0.47
   2  -7   1   14.97    0.48
  -2  -8   1   14.85    0.52
   2  -8  -1   15.73    0.49
   2  -8  -1   14.93    0.56
   2   8   1   14.93    0.43
   2  -8  -1   15.65    0.56
   2  -8  -1   14.97    0.47
   2  -8   1   13.91    0.55
   2  -8   1   14.77    0.49
  -2  -8  -1   14.33    0.53
  -2  -8  -1   15.63    0.56
   2  -8   1   16.16    0.52
   2  -8   1   14.48    0.54
   2   8  -1   15.02    0.44
  -2  -9   1    0.01    0.15
  -2  -9   1   -0.02    0.11
   2  -9  -1   -0.08    0.09
   2  -9  -1    0.05    0.10
   2  -9  -1    0.02    0.13
   2  -9  -1    0.20    0.14
   2  -9   1    0.14    0.11
   2  -9   1    0.00    0.12
   2  -9   1    0.06    0.11
  -2  -9  -1    0.09    0.13
   2  -9   1   -0.06    0.12
  -2  -9  -1    0.17    0.14
   2 -10  -1    0.61    0.19
   2 -10  -1    0.35    0.13
  -2 -10   1    0.11    0.15
   2 -10  -1    0.54    0.14
  -2 -10   1    0.36    0.16
   2 -10  -1    0.51    0.17
   2 -10   1    0.34    0.18
   2 -10   1    0.34    0.13
   2 -10   1    0.27    0.17
  -2 -10  -1    0.42    0.17
   2 -10   1    0.43    0.15
  -2 -10  -1    0.13    0.15
  -2 -11   1    0.64    0.19
  -2 -11   1    0.21    0.15
   2 -11  -1    0.39    0.13
   2 -11  -1    0.50    0.18
   2 -11  -1    0.38    0.18
  -2 -11   1    0.37    0.20
   2 -11  -1    0.29    0.14
   2 -11   1    0.43    0.15
  -2 -11  -1    0.55    0.20
  -2 -11  -1    0.41    0.17
   2 -11   1    0.41    0.21
   2 -11   1    0.11    0.13
   2 -11   1    0.77    0.22
   2 -12  -1    0.53    0.17
  -2 -12   1    0.70    0.25
   2 -12  -1    0.66    0.22
  -2 -12   1    0.26    0.16
  -2 -12   1    0.80    0.22
  -2 -12   1    0.70    0.21
   2 -12  -1    0.18    0.17
  -2 -12  -1    0.72    0.24
  -2 -12  -1    0.46    0.18
   2 -12   1    0.55    0.17
   2 -12   1    0.30    0.15
   2 -12   1    0.59    0.21
   2 -12   1    0.46    0.19
  -2 -12  -1    0.67    0.20
  -2 -13   1    2.28    0.32
  -2 -13   1    1.75    0.30
   2 -13  -1    1.97    0.33
   2 -13  -1    2.38    0.37
  -2 -13   1    1.86    0.30
  -2 -13   1    2.25    0.36
  -2 -13  -1    2.42    0.36
  -2 -13  -1    1.57    0.28
   2 -13   1    1.44    0.30
   2 -13   1    2.00    0.28
   2 -13   1    2.22    0.37
  -2 -13  -1    1.63    0.30
  -2 -13  -1    1.99    0.30
   3   0   1   -0.04    0.04
   3   0  -1   -0.11    0.07
   3   0   1   -0.06    0.07
   3   0  -1    0.04    0.05
   3   0   1   -0.03    0.05
   3   0   1   -0.10    0.06
   3   1   1   47.02    0.88
   3  -1  -1   44.00    0.90
   3  -1  -1   46.13    0.86
   3   1   1   46.70    0.90
   3  -1  -1   46.15    0.86
   3   1   1   46.50    0.91
  -3  -1   1   46.61    0.83
   3   1   1   46.98    0.88
   3  -1   1   45.70    0.85
   3   1  -1   46.92    0.90
   3   1  -1   46.11    0.91
   3  -1   1   47.42    0.85
   3  -1   1   47.19    0.92
   3  -1   1   45.64    0.87
  -3  -1  -1   47.75    0.87
   3  -2  -1  244.62    4.26
  -3  -2   1  249.11    4.27
   3  -2  -1  252.80    4.36
   3  -2  -1  248.71    4.32
   3   2   1  253.93    4.34
   3   2   1  243.42    4.33
   3   2   1  252.81    4.33
  -3  -2  -1  247.96    4.31
   3  -2   1  249.33    4.29
   3  -2   1  255.12    4.37
  -3   2   1  247.55    4.26
   3  -2   1  247.44    4.34
   3  -2   1  240.66    4.27
   3  -2   1  254.37    4.29
   3   2  -1  250.37    4.34
  -3   2   1  247.42    4.26
   3  -3  -1   54.15    0.97
   3   3   1   51.26    1.04
   3  -3  -1   54.44    0.95
   3   3   1   51.18    1.05
   3  -3  -1   56.89    0.97
  -3  -3   1   53.67    1.00
   3  -3  -1   53.82    0.96
   3  -3  -1   53.86    1.09
   3   3   1   55.05    1.04
   3  -3  -1   53.06    1.07
  -3  -3  -1   54.69    1.06
   3  -3   1   52.79    1.08
   3   3  -1   51.13    1.06
   3  -3   1   52.67    1.06
   3  -3   1   52.41    1.00
   3  -3   1   52.62    0.94
  -3   3   1   52.65    0.98
   3  -3   1   50.97    0.99
   3   4   1   70.77    1.39
   3   4   1   69.03    1.38
   3   4   1   68.87    1.35
   3  -4  -1   69.88    1.40
  -3  -4   1   70.52    1.34
   3  -4  -1   72.01    1.28
   3  -4  -1   70.17    1.27
   3  -4  -1   69.15    1.38
   3  -4   1   69.51    1.33
   3  -4   1   69.49    1.40
   3   4  -1   67.96    1.35
   3  -4   1   73.89    1.22
  -3  -4  -1   68.90    1.35
   3  -4   1   68.73    1.32
   3  -4   1   71.19    1.42
   3  -5  -1   50.31    1.08
   3   5   1   49.88    1.03
   3  -5  -1   49.28    0.98
   3   5   1   50.62    1.08
  -3  -5   1   49.56    1.04
   3  -5  -1   50.43    1.09
   3   5   1   51.40    1.10
   3  -5  -1   50.31    0.98
   3  -5   1   50.48    1.10
   3  -5   1   51.26    1.02
   3  -5   1   51.77    1.12
   3   5  -1   51.17    1.04
  -3  -5  -1   48.71    1.05
   3  -5   1   49.15    1.03
   3  -6  -1    2.22    0.15
   3   6   1    2.08    0.16
   3  -6  -1    1.97    0.19
   3  -6  -1    1.81    0.20
   3  -6  -1    2.26    0.15
   3   6   1    2.20    0.21
  -3  -6   1    2.04    0.18
   3  -6   1    2.17    0.17
  -3  -6  -1    2.31    0.19
   3  -6   1    2.19    0.23
   3  -6   1    2.30    0.22
   3   6  -1    2.32    0.17
   3  -6   1    2.12    0.17
   3  -7  -1    2.24    0.17
   3  -7  -1    2.62    0.26
  -3  -7   1    2.17    0.20
   3  -7  -1    2.54    0.18
   3   7   1    1.83    0.17
   3  -7  -1    2.78    0.26
   3  -7   1    2.66    0.26
   3  -7   1    2.34    0.19
   3   7  -1    1.89    0.18
   3  -7   1    1.92    0.22
   3  -7   1    2.47    0.20
  -3  -7  -1    2.64    0.24
   3  -8  -1    2.27    0.25
   3  -8  -1    2.21    0.20
   3  -8  -1    2.22    0.19
  -3  -8   1    2.25    0.22
   3   8   1    2.24    0.20
   3  -8  -1    2.04    0.24
   3   8  -1    2.41    0.19
  -3  -8  -1    2.44    0.24
   3  -8   1    2.30    0.21
   3  -8   1    2.36    0.26
   3  -8   1    2.40    0.28
   3  -8   1    2.54    0.21
   3  -9  -1    0.13    0.10
   3  -9  -1    0.00    0.09
  -3  -9   1    0.21    0.12
   3  -9  -1    0.18    0.14
   3  -9  -1    0.06    0.14
   3  -9   1    0.06    0.10
   3   9  -1    0.08    0.10
   3  -9   1   -0.05    0.10
  -3  -9  -1    0.15    0.13
   3  -9   1   -0.08    0.12
   3  -9   1   -0.05    0.13
   3 -10  -1    4.72    0.37
   3 -10  -1    4.84    0.29
  -3 -10   1    4.85    0.33
  -3 -10   1    4.34    0.37
   3 -10  -1    4.42    0.40
   3 -10  -1    4.32    0.27
   3 -10   1    4.11    0.35
  -3 -10  -1    3.94    0.32
   3 -10   1    4.27    0.29
  -3 -10  -1    4.30    0.36
   3 -10   1    4.07    0.29
   3 -10   1    4.72    0.37
   3 -11  -1    2.59    0.26
  -3 -11   1    3.35    0.37
   3 -11  -1    2.71    0.34
  -3 -11   1    2.29    0.28
   3 -11  -1    2.64    0.32
   3 -11   1    3.01    0.36
  -3 -11  -1    2.76    0.31
   3 -11   1    3.15    0.29
  -3 -11  -1    3.51    0.38
   3 -11   1    3.24    0.36
   3 -11   1    2.60    0.26
  -3 -12   1    0.10    0.16
   3 -12  -1    0.23    0.19
  -3 -12   1    0.06    0.18
   3 -12  -1    0.14    0.17
  -3 -12   1    0.21    0.17
   3 -12   1    0.02    0.16
   3 -12   1    0.20    0.14
  -3 -12  -1    0.05    0.15
   3 -12   1   -0.17    0.15
  -3 -12  -1   -0.04    0.17
  -3 -13   1    3.89    0.45
  -3 -13   1    3.28    0.37
   3 -13  -1    4.79    0.48
  -3 -13   1    4.40    0.43
  -3 -13   1    3.93    0.41
   3 -13  -1    4.23    0.46
  -3 -13  -1    4.22    0.42
   3 -13   1    4.44    0.46
   3 -13   1    3.74    0.43
  -3 -13  -1    3.74    0.39
  -3 -13  -1    3.04    0.40
   4   0  -1    7.47    0.27
   4   0   1    7.70    0.25
   4   0   1    7.71    0.27
   4   0   1    7.61    0.21
   4   0   1    7.68    0.21
   4   0  -1    7.61    0.24
   4   1   1   26.55    0.60
   4  -1  -1   26.04    0.60
   4   1   1   25.96    0.55
   4   1   1   27.05    0.56
   4   1   1   26.69    0.59
   4  -1  -1   26.23    0.55
   4  -1  -1   25.43    0.53
   4  -1   1   27.05    0.52
   4   1  -1   25.16    0.57
   4  -1   1   25.87    0.60
   4  -1   1   26.46    0.56
   4  -1   1   26.31    0.52
   4   1  -1   26.44    0.61
   4   2   1    5.62    0.21
   4   2   1    5.82    0.22
   4   2   1    5.72    0.23
  -4  -2   1    6.32    0.18
   4  -2  -1    5.91    0.19
   4  -2  -1    5.72    0.21
   4   2   1    6.61    0.25
   4  -2  -1    5.93    0.25
   4  -2   1    6.10    0.18
  -4  -2  -1    6.16    0.21
   4  -2   1    5.76    0.19
   4  -2   1    5.76    0.24
   4  -2   1    5.77    0.17
   4   2  -1    5.76    0.24
   4  -2   1    5.73    0.23
   4   3   1   35.75    0.78
   4  -3  -1   35.61    0.67
  -4  -3   1   36.34    0.72
   4  -3  -1   35.54    0.80
   4   3   1   35.34    0.79
   4   3   1   34.35    0.77
   4  -3  -1   35.36    0.77
   4   3  -1   35.01    0.77
   4  -3   1   36.60    0.82
   4  -3   1   35.99    0.69
  -4  -3  -1   35.64    0.75
   4  -3   1   35.96    0.79
   4  -3   1   36.43    0.71
   4  -3   1   36.70    0.71
   4   4   1   44.82    0.95
   4   4   1   44.05    0.96
   4  -4  -1   45.18    0.82
   4  -4  -1   45.28    0.79
   4  -4  -1   41.92    0.98
  -4  -4   1   43.92    0.89
   4   4   1   44.56    0.95
   4  -4  -1   44.10    0.96
   4  -4  -1   44.60    0.81
   4  -4   1   43.57    0.96
   4  -4   1   43.75    0.88
   4  -4   1   42.99    0.99
   4  -4   1   45.21    0.88
  -4  -4  -1   44.64    0.93
   4  -4   1   45.25    0.81
   4   4  -1   44.05    0.95
   4  -5  -1    4.24    0.24
   4   5   1    4.23    0.24
   4  -5  -1    4.18    0.26
   4  -5  -1    4.33    0.17
   4  -5  -1    4.30    0.16
   4   5   1    4.65    0.23
   4   5   1    4.40    0.25
  -4  -5   1    4.11    0.21
   4  -5   1    4.39    0.20
   4  -5   1    4.30    0.24
  -4  -5  -1    4.60    0.23
   4  -5   1    4.10    0.19
   4   5  -1    4.52    0.23
   4  -5   1    4.30    0.27
   4  -6  -1    0.02    0.05
  -4  -6   1    0.11    0.08
   4  -6  -1    0.05    0.10
   4   6   1    0.01    0.08
   4  -6  -1    0.06    0.06
   4  -6  -1   -0.04    0.10
   4  -6   1    0.07    0.07
   4  -6   1   -0.02    0.10
  -4  -6  -1   -0.09    0.07
   4  -6   1    0.01    0.09
   4   6  -1    0.01    0.08
   4  -6   1    0.08    0.07
   4  -7  -1    1.11    0.13
   4  -7  -1    1.24    0.13
   4  -7  -1    1.09    0.18
   4  -7  -1    1.28    0.19
   4   7   1    1.09    0.15
  -4  -7   1    1.40    0.17
   4  -7   1    1.26    0.21
  -4  -7  -1    1.02    0.16
   4  -7   1    1.46    0.16
   4   7  -1    1.30    0.16
   4  -7   1    1.21    0.14
   4  -7   1    1.41    0.21
   4  -8  -1    5.32    0.34
   4  -8  -1    6.15    0.27
   4   8   1    5.80    0.29
   4  -8  -1    5.75    0.25
   4  -8  -1    5.71    0.36
  -4  -8   1    5.91    0.32
   4  -8   1    6.15    0.38
  -4  -8  -1    4.95    0.30
   4   8  -1    5.86    0.30
   4  -8   1    5.74    0.29
   4  -8   1    5.15    0.34
   4  -8   1    5.67    0.28
   4  -9  -1    0.34    0.15
  -4  -9   1    1.00    0.18
   4  -9  -1    0.69    0.13
   4  -9  -1    0.60    0.12
   4  -9  -1    0.27    0.17
   4   9   1    0.77    0.15
   4   9  -1    0.50    0.13
   4  -9   1    0.74    0.20
   4  -9   1    0.50    0.13
  -4  -9  -1    0.40    0.15
   4  -9   1    0.66    0.20
   4  -9   1    0.91    0.15
  -4 -10   1    0.45    0.16
   4 -10  -1    0.50    0.20
   4 -10  -1    0.73    0.20
   4 -10   1    0.30    0.12
   4 -10   1    0.37    0.18
  -4 -10  -1    0.67    0.19
   4 -10   1    0.60    0.15
   4 -10   1    0.28    0.18
   4 -11  -1    0.22    0.17
  -4 -11   1    0.27    0.19
   4 -11  -1   -0.21    0.14
  -4 -11   1    0.07    0.14
  -4 -11  -1    0.27    0.16
   4 -11   1    0.11    0.17
  -4 -11  -1    0.02    0.15
   4 -11   1    0.14    0.12
   4 -11   1    0.09    0.18
  -4 -12   1    2.32    0.34
   4 -12  -1    2.75    0.36
  -4 -12   1    2.20    0.29
   4 -12  -1    2.27    0.35
   4 -12   1    2.43    0.35
  -4 -12  -1    2.40    0.32
  -4 -12  -1    2.05    0.34
   4 -12   1    2.10    0.34
   4 -13  -1    0.05    0.19
  -4 -13   1    0.07    0.17
   4 -13  -1    0.22    0.20
  -4 -13   1    0.07    0.18
  -4 -13   1   -0.19    0.14
  -4 -13  -1   -0.03    0.15
   4 -13   1    0.20    0.21
   4 -13   1    0.20    0.21
  -4 -13  -1    0.21    0.20
   5   0  -1   -0.05    0.07
   5   0   1    0.04    0.07
   5   0  -1   -0.05    0.07
   5   0   1   -0.01    0.08
   5   0   1    0.01    0.04
   5   0   1    0.02    0.05
   5   1   1    0.92    0.09
   5   1   1    0.68    0.11
   5   1   1    0.82    0.09
   5  -1  -1    0.81    0.09
   5  -1  -1    0.93    0.11
   5  -1  -1    0.76    0.12
   5  -1   1    0.92    0.08
   5   1  -1    0.71    0.12
   5  -1   1    1.01    0.08
   5  -1   1    0.96    0.13
   5  -1   1    0.91    0.11
   5   1  -1    0.74    0.11
  -5  -2   1   14.93    0.34
   5  -2  -1   14.23    0.39
   5  -2  -1   14.72    0.44
   5  -2  -1   15.11    0.37
   5   2   1   15.39    0.39
   5   2   1   15.01    0.39
   5   2   1   15.50    0.43
   5   2   1   13.99    0.42
   5   2  -1   15.07    0.43
   5  -2   1   14.80    0.33
   5  -2   1   14.91    0.37
  -5  -2  -1   15.20    0.38
   5  -2   1   15.43    0.32
   5   2  -1   15.12    0.45
   5  -2   1   14.05    0.44
   5  -2   1   14.18    0.41
   5   3   1   30.99    0.69
  -5  -3   1   30.69    0.63
   5  -3  -1   30.18    0.62
   5  -3  -1   31.15    0.75
   5   3   1   30.86    0.70
   5   3   1   31.24    0.73
   5  -3  -1   30.33    0.70
   5   3  -1   30.55    0.72
   5  -3   1   30.88    0.63
  -5  -3  -1   31.87    0.68
   5  -3   1   30.35    0.61
   5  -3   1   30.85    0.76
   5  -3   1   30.25    0.72
   5  -3   1   30.64    0.61
   5  -4  -1   36.06    0.88
   5  -4  -1   37.32    0.85
   5   4   1   36.23    0.82
  -5  -4   1   36.83    0.76
   5  -4  -1   36.48    0.71
   5   4   1   35.89    0.84
   5   4   1   36.73    0.83
   5  -4   1   36.25    0.70
   5   4  -1   38.39    0.86
   5  -4   1   36.36    0.73
   5  -4   1   36.53    0.73
   5  -4   1   35.68    0.88
   5  -4   1   36.44    0.85
  -5  -4  -1   38.22    0.82
   5  -5  -1    0.86    0.07
   5   5   1    0.83    0.14
   5  -5  -1    0.77    0.15
   5  -5  -1    0.83    0.06
   5   5   1    0.73    0.13
   5  -5  -1    0.77    0.06
  -5  -5   1    0.72    0.11
   5  -5  -1    0.70    0.15
   5  -5   1    0.70    0.13
   5   5  -1    0.52    0.12
  -5  -5  -1    0.97    0.13
   5  -5   1    0.76    0.10
   5  -5   1    0.78    0.06
   5  -5   1    0.69    0.15
   5  -5   1    0.79    0.10
  -5  -6   1   17.29    0.50
   5  -6  -1   18.36    0.58
   5   6   1   17.20    0.53
   5  -6  -1   18.23    0.41
   5  -6  -1   17.60    0.58
   5  -6  -1   17.72    0.40
  -5  -6  -1   17.77    0.52
   5   6  -1   17.09    0.53
   5  -6   1   17.33    0.46
   5  -6   1   17.69    0.60
   5  -6   1   18.42    0.46
   5  -6   1   18.66    0.58
   5  -7  -1    3.14    0.31
   5  -7  -1    2.52    0.15
   5  -7  -1    2.23    0.24
  -5  -7   1    2.44    0.21
   5   7   1    2.38    0.22
   5  -7  -1    2.78    0.15
   5  -7   1    2.24    0.25
   5   7  -1    2.52    0.23
  -5  -7  -1    2.40    0.23
   5  -7   1    2.74    0.18
   5  -7   1    2.37    0.26
   5  -7   1    2.61    0.18
   5   8   1    7.15    0.34
   5  -8  -1    6.92    0.31
  -5  -8   1    7.14    0.34
   5  -8  -1    7.52    0.41
   5  -8  -1    7.86    0.42
   5  -8   1    6.80    0.40
   5  -8   1    6.98    0.40
   5  -8   1    7.09    0.30
   5  -8   1    7.46    0.31
  -5  -8  -1    8.32    0.38
   5   8  -1    7.06    0.35
   5   9   1    5.23    0.31
   5  -9  -1    4.79    0.37
   5  -9  -1    5.55    0.39
  -5  -9   1    5.08    0.32
   5  -9   1    5.27    0.38
   5   9  -1    4.78    0.31
   5  -9   1    5.48    0.28
  -5  -9  -1    5.90    0.34
   5  -9   1    4.89    0.27
   5  -9   1    5.41    0.39
  -5 -10   1    1.62    0.23
   5 -10  -1    1.85    0.29
   5 -10  -1    2.50    0.32
   5 -10   1    1.69    0.27
   5 -10   1    2.00    0.30
  -5 -10  -1    1.82    0.24
   5 -11  -1    0.59    0.20
  -5 -11   1    0.74    0.19
   5 -11  -1    0.65    0.20
  -5 -11  -1    1.17    0.23
   5 -11   1    1.04    0.25
   5 -11   1    1.33    0.28
   5 -12  -1    0.69    0.24
   5 -12  -1    0.43    0.21
  -5 -12   1    0.68    0.20
  -5 -12   1    0.40    0.23
  -5 -12  -1    0.47    0.19
   5 -12   1    0.05    0.18
   5 -12   1    0.19    0.21
  -5 -12  -1    0.53    0.23
   5 -13  -1    2.38    0.37
  -5 -13   1    1.95    0.34
   5 -13  -1    1.93    0.33
  -5 -13   1    1.96    0.34
  -5 -13  -1    2.58    0.39
   5 -13   1    1.36    0.31
   5 -13   1    1.71    0.32
  -5 -13  -1    2.18    0.32
   6   0   1   86.23    1.66
   6   0  -1   82.20    1.65
   6   0   1   85.23    1.69
   6   0  -1   85.06    1.61
   6   0   1   86.25    1.55
   6   0   1   87.79    1.55
   6  -1  -1   11.92    0.35
   6   1   1   11.85    0.31
   6  -1  -1   11.34    0.40
   6   1   1   12.22    0.32
   6   1   1   12.46    0.41
   6   1   1   12.46    0.39
   6  -1   1   12.41    0.28
   6   1  -1   11.87    0.40
   6  -1   1   12.12    0.36
   6  -1   1   11.89    0.27
   6   1  -1   11.93    0.38
   6  -1   1   12.05    0.40
   6  -2  -1   28.85    0.65
   6   2   1   28.54    0.63
   6  -2  -1   27.81    0.62
  -6  -2   1   29.16    0.59
   6  -2  -1   28.34    0.71
   6   2   1   28.17    0.71
   6   2   1   29.13    0.64
   6   2   1   27.48    0.69
   6  -2   1   28.66    0.54
   6   2  -1   28.93    0.70
  -6  -2  -1   28.74    0.63
   6  -2   1   28.91    0.72
   6  -2   1   28.59    0.64
   6   2  -1   27.35    0.71
   6  -2   1   29.48    0.55
  -6  -3   1    1.20    0.11
   6   3   1    1.19    0.13
   6   3   1    1.42    0.17
   6  -3  -1    1.16    0.16
   6  -3  -1    1.45    0.15
   6  -3  -1    1.12    0.11
   6   3   1    1.22    0.13
   6  -3   1    1.26    0.11
   6  -3   1    1.19    0.08
  -6  -3  -1    1.16    0.12
   6  -3   1    1.18    0.08
   6   3  -1    1.25    0.16
   6  -3   1    1.22    0.15
   6  -3   1    1.05    0.16
   6  -4  -1    5.33    0.29
   6  -4  -1    5.40    0.18
  -6  -4   1    5.69    0.22
   6   4   1    4.92    0.25
   6  -4  -1    5.46    0.27
   6   4   1    5.19    0.27
   6   4   1    5.77    0.26
   6  -4   1    5.39    0.28
  -6  -4  -1    5.34    0.24
   6   4  -1    5.34    0.28
   6  -4   1    5.41    0.19
   6  -4   1    5.37    0.29
   6  -4   1    5.15    0.18
   6  -4   1    5.36    0.17
   6   5   1    3.87    0.25
  -6  -5   1    3.79    0.20
   6   5   1    4.32    0.25
   6  -5  -1    3.88    0.13
   6  -5  -1    3.81    0.28
   6  -5  -1    3.86    0.25
   6  -5   1    4.37    0.27
   6  -5   1    3.97    0.16
   6  -5   1    3.75    0.16
   6   5  -1    3.93    0.25
  -6  -5  -1    3.99    0.22
   6  -5   1    4.37    0.29
   6  -5   1    3.86    0.14
   6  -6  -1   23.43    0.68
   6   6   1   20.99    0.63
   6  -6  -1   22.06    0.69
  -6  -6   1   22.13    0.58
   6  -6   1   21.04    0.66
   6  -6   1   22.42    0.51
   6  -6   1   21.80    0.69
   6  -6   1   22.48    0.52
   6   6  -1   21.98    0.65
  -6  -6  -1   22.15    0.61
   6  -7  -1    0.47    0.15
   6  -7  -1    0.44    0.16
  -6  -7   1    0.48    0.12
   6   7   1    0.22    0.13
   6  -7   1    0.25    0.13
  -6  -7  -1    0.30    0.12
   6  -7   1    0.31    0.09
   6   7  -1    0.08    0.12
   6  -7   1    0.45    0.09
   6  -7   1    0.46    0.16
  -6  -8   1    7.68    0.35
   6   8   1    7.25    0.36
   6  -8  -1    7.15    0.41
   6  -8  -1    7.01    0.40
   6   8  -1    7.47    0.38
   6  -8   1    7.70    0.43
   6  -8   1    7.29    0.42
  -6  -8  -1    7.56    0.37
   6  -8   1    7.38    0.30
  -6  -9   1    4.94    0.31
   6   9   1    6.13    0.35
   6  -9  -1    5.07    0.40
   6  -9  -1    5.58    0.40
   6  -9   1    4.79    0.36
   6   9  -1    6.33    0.36
  -6  -9  -1    6.21    0.35
   6  -9   1    5.62    0.41
   6 -10  -1    0.55    0.20
  -6 -10   1    0.45    0.15
   6 -10  -1    0.56    0.20
   6  10   1    0.52    0.18
   6 -10   1    0.37    0.19
   6 -10   1    0.40    0.19
   6  10  -1    0.39    0.16
  -6 -10  -1    0.28    0.15
   6 -11  -1    0.06    0.17
   6 -11  -1   -0.20    0.15
  -6 -11   1    0.14    0.14
   6 -11   1    0.26    0.20
  -6 -11  -1    0.13    0.14
   6 -11   1    0.18    0.18
   6 -12  -1    0.27    0.20
   6 -12  -1    0.42    0.21
   6 -12   1    0.42    0.22
   6 -12   1    0.27    0.21
  -6 -12  -1    0.18    0.19
  -6 -12  -1    0.55    0.19
   6 -13  -1    1.27    0.31
  -6 -13   1    1.39    0.32
   6 -13  -1    1.10    0.29
   6 -13   1    1.11    0.29
   6 -13   1    0.92    0.27
  -6 -13  -1    1.04    0.24
  -6 -13  -1    1.11    0.28
   7   0  -1    0.14    0.11
   7   0   1   -0.01    0.04
   7   0   1    0.01    0.04
   7   0   1   -0.04    0.08
   7   0   1    0.03    0.10
   7   0  -1    0.00    0.08
   7   1   1   36.60    0.85
   7   1   1   36.26    0.74
   7   1   1   35.32    0.87
   7   1   1   37.15    0.74
   7  -1  -1   34.89    0.79
   7  -1  -1   35.79    0.86
   7  -1   1   37.15    0.67
   7   1  -1   33.46    0.85
   7   1  -1   37.16    0.84
   7  -1   1   36.74    0.68
   7  -1   1   35.87    0.81
   7  -1   1   35.73    0.88
   7   2   1    2.15    0.19
   7  -2  -1    2.56    0.23
   7   2   1    2.56    0.23
  -7  -2   1    2.14    0.13
   7   2   1    2.38    0.15
   7  -2  -1    1.96    0.15
   7   2   1    2.05    0.14
   7  -2  -1    2.15    0.16
  -7  -2  -1    2.05    0.15
   7  -2   1    2.24    0.16
   7   2  -1    1.86    0.21
   7  -2   1    2.44    0.23
   7   2  -1    2.40    0.21
   7  -3  -1    2.83    0.22
   7   3   1    2.78    0.19
  -7  -3   1    3.09    0.15
   7  -3  -1    2.95    0.20
   7   3   1    1.91    0.19
   7  -3  -1    3.02    0.16
   7   3   1    3.17    0.19
   7   3  -1    3.03    0.23
  -7  -3  -1    2.78    0.17
   7  -3   1    2.92    0.24
   7  -3   1    3.03    0.21
   7  -3   1    3.01    0.17
   7   4   1    0.07    0.08
  -7  -4   1    0.04    0.06
   7   4   1    0.11    0.10
   7  -4  -1    0.04    0.11
   7  -4  -1    0.00    0.09
   7  -4  -1    0.05    0.05
   7  -4   1   -0.02    0.03
   7  -4   1    0.01    0.10
   7  -4   1    0.02    0.04
   7  -4   1   -0.12    0.09
   7  -4   1    0.03    0.05
  -7  -4  -1    0.08    0.08
   7   4  -1   -0.11    0.09
  -7  -5   1    9.49    0.32
   7   5   1    9.27    0.40
   7  -5  -1   10.00    0.40
   7  -5  -1    9.71    0.33
   7  -5  -1    9.09    0.42
   7  -5   1    9.81    0.24
   7  -5   1   10.37    0.45
   7  -5   1    9.81    0.25
   7  -5   1    9.92    0.41
  -7  -5  -1    9.42    0.35
   7   5  -1   10.24    0.42
   7  -5   1    9.47    0.27
  -7  -6   1    6.94    0.29
   7  -6  -1    7.55    0.41
   7  -6  -1    7.71    0.38
   7   6   1    7.96    0.38
   7  -6   1    7.78    0.41
   7   6  -1    7.99    0.38
  -7  -6  -1    7.62    0.33
   7  -6   1    7.31    0.38
   7   7   1    1.57    0.22
  -7  -7   1    1.93    0.20
   7  -7  -1    2.13    0.27
   7  -7  -1    1.34    0.22
   7   7  -1    1.76    0.24
   7  -7   1    1.59    0.24
   7  -7   1    1.34    0.20
  -7  -7  -1    1.66    0.19
   7  -8  -1    1.62    0.27
   7   8   1    2.27    0.26
   7  -8  -1    2.41    0.29
  -7  -8   1    1.70    0.20
   7   8  -1    2.27    0.26
   7  -8   1    2.04    0.27
   7  -8   1    1.96    0.28
  -7  -8  -1    2.66    0.25
   7  -9  -1    1.10    0.25
   7   9   1    1.49    0.23
  -7  -9   1    1.12    0.19
   7  -9  -1    1.14    0.23
   7  -9   1    1.28    0.26
   7   9  -1    1.16    0.21
  -7  -9  -1    1.61    0.22
   7  -9   1    1.24    0.24
   7 -10  -1    0.21    0.18
   7  10   1    0.02    0.13
   7 -10  -1   -0.01    0.15
  -7 -10  -1    0.30    0.15
   7 -10   1    0.15    0.17
   7  10  -1    0.20    0.15
   7 -10   1    0.28    0.19
   7 -11  -1    4.40    0.45
   7 -11  -1    3.23    0.40
   7 -11   1    3.44    0.38
  -7 -11  -1    3.37    0.35
   7 -11   1    3.46    0.42
   7 -12  -1    0.06    0.20
   7 -12  -1   -0.36    0.15
   7 -12   1    0.20    0.23
   7 -12   1    0.15    0.19
   8   0   1   38.08    0.94
   8   0  -1   38.94    0.89
   8   0   1   38.24    0.89
   8   0  -1   36.88    0.93
   8   0   1   37.75    0.72
   8   0   1   38.08    0.73
   8  -1  -1   30.29    0.80
   8  -1  -1   29.67    0.72
   8   1   1   29.95    0.63
   8   1   1   30.57    0.77
   8   1   1   29.66    0.62
   8   1   1   30.22    0.80
   8   1  -1   28.92    0.79
   8  -1   1   29.51    0.73
   8   1  -1   28.81    0.75
   8  -1   1   29.03    0.79
   8  -2  -1    4.50    0.22
   8  -2  -1    4.22    0.28
   8   2   1    4.98    0.30
   8   2   1    4.69    0.28
  -8  -2   1    4.61    0.19
   8   2   1    4.58    0.20
   8  -2   1    4.64    0.24
   8   2  -1    4.17    0.29
   8   2  -1    4.63    0.28
   8  -2   1    4.70    0.30
  -8  -2  -1    4.42    0.22
   8   3   1   24.65    0.70
   8  -3  -1   25.30    0.73
  -8  -3   1   24.87    0.56
   8  -3  -1   24.40    0.59
   8  -3  -1   24.20    0.63
   8   3   1   24.55    0.72
   8  -3   1   24.50    0.73
   8   3  -1   23.60    0.68
   8  -3   1   25.12    0.61
  -8  -3  -1   23.47    0.59
  -8  -4   1    0.85    0.11
   8  -4  -1    0.60    0.10
   8  -4  -1    0.44    0.15
   8   4   1    1.21    0.19
   8  -4  -1    0.81    0.15
   8  -4   1    0.57    0.14
   8  -4   1    0.59    0.10
   8   4  -1    0.49    0.15
  -8  -4  -1    0.60    0.11
   8  -4   1    0.77    0.18
  -8  -5   1    6.84    0.27
   8  -5  -1    6.41    0.33
   8   5   1    6.69    0.36
   8  -5  -1    6.65    0.37
   8  -5   1    6.38    0.35
  -8  -5  -1    6.41    0.29
   8  -5   1    6.44    0.37
   8   5  -1    6.51    0.36
   8   6   1    2.60    0.28
   8  -6  -1    1.95    0.25
  -8  -6   1    2.39    0.19
   8  -6  -1    2.22    0.26
   8  -6   1    2.21    0.28
   8  -6   1    1.88    0.24
  -8  -6  -1    2.27    0.21
   8   6  -1    2.27    0.26
   8  -7  -1    0.22    0.14
   8  -7  -1    0.35    0.17
  -8  -7   1    0.18    0.10
   8   7   1    0.19    0.14
   8   7  -1    0.34    0.15
  -8  -7  -1    0.29    0.12
   8  -7   1    0.25    0.15
   8  -7   1    0.05    0.16
   8  -8  -1    4.70    0.36
   8  -8  -1    4.98    0.39
   8   8   1    5.03    0.35
   8  -8   1    3.96    0.36
  -8  -8  -1    4.86    0.30
   8   8  -1    4.67    0.35
   8  -8   1    4.99    0.40
   8  -9  -1    0.59    0.21
   8  -9  -1    1.19    0.25
   8   9   1    0.60    0.19
   8  -9   1    0.82    0.23
   8   9  -1    0.61    0.19
   8  -9   1    0.83    0.24
  -8  -9  -1    0.67    0.17
   8 -10  -1    3.36    0.38
   8  10   1    2.56    0.30
   8 -10  -1    2.09    0.31
   8 -10   1    2.20    0.32
  -8 -10  -1    2.65    0.29
   8 -10   1    2.60    0.34
   8  10  -1    2.20    0.29
   8 -11  -1    0.03    0.17
   8 -11  -1   -0.12    0.17
   8 -11   1    0.16    0.20
   8 -11   1    0.32    0.21
   8 -12  -1   -0.10    0.18
   8 -12  -1    0.32    0.22
   8 -12   1    0.20    0.21
   8 -12   1    0.20    0.22
   9   0   1   -0.02    0.10
   9   0  -1    0.03    0.11
   9   0   1   -0.01    0.09
   9   0  -1   -0.04    0.09
   9  -1  -1    2.36    0.25
   9   1   1    2.68    0.24
   9  -1  -1    2.53    0.20
   9   1   1    3.05    0.24
   9  -1   1    1.99    0.20
   9   1  -1    2.54    0.24
   9  -1   1    2.42    0.24
   9   1  -1    2.70    0.27
   9  -2  -1    6.45    0.36
  -9  -2   1    6.54    0.24
   9   2   1    6.56    0.36
   9  -2  -1    6.25    0.29
   9   2   1    6.08    0.33
  -9  -2  -1    6.20    0.26
   9   2  -1    6.20    0.35
   9  -2   1    6.00    0.35
   9  -2   1    6.53    0.29
   9   2  -1    6.65    0.34
   9  -3  -1   13.49    0.52
  -9  -3   1   12.26    0.35
   9   3   1   12.10    0.48
   9  -3  -1   12.49    0.41
   9   3   1   11.99    0.50
   9   3  -1   12.28    0.50
   9  -3   1   12.89    0.52
   9   3  -1   11.81    0.48
  -9  -3  -1   12.37    0.39
   9  -3   1   11.91    0.40
   9   4   1    7.86    0.40
   9  -4  -1    9.04    0.45
   9  -4  -1    8.71    0.37
  -9  -4   1    7.92    0.28
   9  -4  -1    8.78    0.31
  -9  -4  -1    7.93    0.32
   9  -4   1    8.18    0.30
   9   4  -1    8.55    0.40
   9  -4   1    8.58    0.44
   9  -5  -1    6.62    0.41
   9   5   1    7.07    0.39
  -9  -5   1    6.32    0.27
   9  -5  -1    6.84    0.36
  -9  -5  -1    6.44    0.30
   9   5  -1    6.68    0.39
   9  -5   1    6.86    0.37
   9  -5   1    6.11    0.39
   9  -6  -1    6.46    0.38
   9   6   1    6.53    0.40
   9  -6  -1    6.51    0.42
   9  -6   1    6.55    0.42
   9  -6   1    6.48    0.38
  -9  -6  -1    5.95    0.30
   9   6  -1    6.76    0.40
   9   7   1    0.02    0.14
   9  -7  -1    0.12    0.14
   9  -7  -1    0.30    0.16
   9  -7   1    0.28    0.16
  -9  -7  -1    0.05    0.10
   9   7  -1    0.03    0.14
   9  -7   1   -0.09    0.12
   9  -8  -1    0.49    0.19
   9   8   1    1.00    0.21
   9  -8  -1    0.72    0.20
  -9  -8  -1    1.22    0.19
   9  -8   1    1.05    0.25
   9   8  -1    0.64    0.20
   9  -8   1    0.99    0.22
   9  -9  -1    2.46    0.32
   9  -9  -1    2.51    0.33
   9   9   1    3.62    0.37
   9   9  -1    3.29    0.34
   9  -9   1    2.67    0.35
   9  -9   1    2.11    0.30
   9 -10  -1    0.46    0.21
   9 -10  -1    0.20    0.18
   9  10   1    0.24    0.17
   9 -10   1    0.36    0.20
   9 -10   1    0.41    0.21
   9  10  -1    0.29    0.18
   9 -11  -1    3.08    0.41
   9 -11  -1    3.61    0.44
   9 -11   1    2.34    0.36
   9 -11   1    3.55    0.42
  10   0  -1    7.09    0.39
  10   0   1    6.90    0.35
  10   0   1    7.00    0.39
  10   0  -1    6.36    0.33
  10  -1  -1    4.97    0.34
  10   1   1    4.49    0.32
  10   1   1    4.77    0.30
  10  -1  -1    4.46    0.27
  10   1  -1    5.40    0.35
  10   1  -1    4.18    0.29
  10  -1   1    4.56    0.28
  10   2   1    4.73    0.32
  10  -2  -1    4.52    0.33
 -10  -2   1    4.75    0.21
  10  -2  -1    4.75    0.28
  10   2   1    4.72    0.32
  10  -2   1    5.15    0.36
 -10  -2  -1    4.94    0.25
  10  -2   1    5.04    0.28
  10   2  -1    5.26    0.33
  10   2  -1    4.80    0.33
  10  -3  -1   27.56    0.84
  10   3   1   27.53    0.81
  10  -3  -1   27.92    0.71
 -10  -3   1   28.54    0.84
  10   3   1   29.07    0.86
  10   3  -1   27.29    0.81
  10  -3   1   28.09    0.86
  10   3  -1   26.40    0.83
 -10  -3  -1   26.65    0.68
  10  -3   1   28.29    0.72
  10   4   1    5.71    0.37
  10  -4  -1    5.28    0.38
  10  -4  -1    5.39    0.27
  10  -4  -1    5.60    0.32
  10   4  -1    5.74    0.37
 -10  -4  -1    5.35    0.27
  10  -4   1    5.16    0.26
  10  -4   1    5.12    0.36
  10  -5  -1    3.95    0.29
  10  -5  -1    3.28    0.35
  10   5   1    3.75    0.35
 -10  -5  -1    4.04    0.25
  10  -5   1    2.70    0.31
  10   5  -1    3.80    0.36
  10   6   1    1.78    0.27
  10  -6  -1    0.99    0.21
  10  -6  -1    1.51    0.27
  10  -6   1    1.64    0.24
 -10  -6  -1    1.70    0.20
  10  -6   1    1.37    0.26
  10   6  -1    1.15    0.21
  10   7   1    0.56    0.20
  10  -7  -1    0.08    0.15
  10  -7  -1    0.43    0.18
  10   7  -1    0.61    0.20
  10  -7   1    0.56    0.19
  10  -7   1    0.18    0.18
  10   8   1    3.47    0.35
  10  -8  -1    3.00    0.33
  10  -8  -1    2.13    0.32
  10  -8   1    2.31    0.34
  10  -8   1    3.25    0.36
  10   8  -1    3.20    0.34
  10  -9  -1    1.04    0.27
  10  -9  -1    1.56    0.27
  10   9   1    0.74    0.22
  10  -9   1    0.94    0.25
  10   9  -1    1.12    0.24
  10  -9   1    1.46    0.30
  10  10   1    0.53    0.20
  10 -10  -1    0.29    0.20
  10 -10  -1    0.28    0.22
  10 -10   1    0.60    0.24
  10 -10   1    0.60    0.24
  10  10  -1    0.03    0.16
  10  11   1    3.35    0.40
  10 -11  -1    3.99    0.46
  10 -11  -1    3.57    0.42
  10 -11   1    4.28    0.50
  10 -11   1    3.03    0.39
  10  11  -1    3.92    0.40
  11   0  -1   -0.08    0.12
  11   0   1    0.01    0.11
  11   0  -1    0.08    0.11
  11   0   1   -0.04    0.14
  11  -1  -1    5.04    0.37
  11   1   1    5.54    0.34
  11   1   1    5.41    0.37
  11  -1  -1    4.87    0.30
  11   1  -1    4.55    0.36
  11  -1   1    4.06    0.28
  11   1  -1    4.78    0.32
  11  -1   1    4.96    0.35
  11  -2  -1   11.01    0.52
  11  -2  -1    9.45    0.40
  11   2   1    9.61    0.46
  11   2   1   10.01    0.48
  11  -2   1   10.40    0.50
  11   2  -1    9.31    0.45
  11   2  -1    9.73    0.49
 -11  -2  -1   10.20    0.37
  11  -2   1    9.70    0.41
  11   3   1   15.62    0.63
  11   3   1   15.64    0.60
  11  -3  -1   14.91    0.50
  11  -3  -1   16.03    0.64
  11  -3   1   15.21    0.51
  11  -3   1   16.21    0.64
  11   3  -1   16.71    0.65
 -11  -3  -1   15.22    0.48
  11   3  -1   15.22    0.59
  11   4   1    0.16    0.14
  11  -4  -1    0.22    0.16
  11  -4  -1    0.15    0.12
  11  -4   1    0.02    0.16
  11   4  -1    0.00    0.14
 -11  -4  -1    0.04    0.11
  11  -4   1    0.10    0.10
  11  -5  -1    0.22    0.14
  11   5   1    0.35    0.18
  11  -5  -1    0.50    0.20
  11   5  -1    0.33    0.18
  11  -5   1    0.64    0.20
  11  -6  -1    0.13    0.16
  11  -6  -1    0.29    0.15
  11   6   1    0.05    0.15
  11  -6   1    0.30    0.20
  11   6  -1    0.45    0.19
  11  -7  -1    0.20    0.16
  11   7   1    0.23    0.17
  11  -7  -1    0.37    0.19
  11  -7   1   -0.11    0.14
  11  -7   1    0.07    0.16
  11   7  -1    0.31    0.18
  11  -8  -1    0.54    0.23
  11   8   1    1.29    0.27
  11  -8  -1    1.06    0.23
  11  -8   1    1.20    0.24
  11   8  -1    1.25    0.26
  11  -8   1    0.83    0.24
  11  -9  -1    2.31    0.33
  11  -9  -1    1.86    0.32
  11   9   1    2.65    0.34
  11  -9   1    1.74    0.31
  11   9  -1    2.60    0.35
  11  -9   1    1.45    0.28
  11 -10  -1    3.96    0.43
  11 -10  -1    4.27    0.49
  11  10   1    4.22    0.42
  11 -10   1    3.99    0.45
  11 -10   1    4.37    0.46
  11  10  -1    4.75    0.45
  12   0  -1    0.90    0.19
  12   0  -1    0.81    0.21
  12   0   1    0.66    0.17
  12   0   1    0.21    0.16
  12   1   1    0.65    0.19
  12   1   1    0.66    0.16
  12  -1  -1    1.04    0.19
  12  -1  -1    1.33    0.26
  12  -1   1    0.98    0.23
  12   1  -1    0.87    0.20
  12   1  -1    0.90    0.23
  12  -1   1    1.42    0.21
  12  -2  -1    6.07    0.35
  12   2   1    5.81    0.39
  12   2   1    6.81    0.44
  12  -2  -1    5.95    0.42
  12   2  -1    6.42    0.44
  12  -2   1    6.78    0.43
  12   2  -1    6.57    0.41
  12  -2   1    6.41    0.36
  12   3   1    5.35    0.38
  12  -3  -1    5.00    0.38
  12  -3  -1    4.95    0.29
  12   3   1    4.30    0.36
  12   3  -1    5.00    0.40
  12  -3   1    4.76    0.39
  12   3  -1    4.39    0.37
  12  -3   1    5.18    0.31
  12   4   1    1.69    0.28
  12  -4  -1    0.82    0.23
  12  -4   1    0.78    0.20
  12   4  -1    0.94    0.20
  12   5   1    1.71    0.28
  12  -5  -1    2.29    0.31
  12   5  -1    2.53    0.33
  12  -5   1    2.06    0.31
  12  -6  -1    0.52    0.21
  12   6   1    0.75    0.22
  12   6  -1    0.52    0.20
  12  -6   1    0.67    0.23
  12  -7  -1    0.37    0.19
  12   7   1    0.37    0.19
  12  -7  -1    0.40    0.21
  12   7  -1    0.27    0.19
  12  -7   1    0.20    0.19
  12  -8  -1    0.52    0.24
  12   8   1    0.54    0.22
  12  -8  -1    0.74    0.22
  12  -8   1    0.58    0.24
  12   8  -1    0.74    0.23
  12  -9  -1    0.72    0.23
  12  -9  -1    1.10    0.27
  12   9   1    0.90    0.25
  12  -9   1    0.89    0.25
  12  -9   1    0.88    0.28
  12   9  -1    0.60    0.23
  12 -10  -1    0.56    0.23
  12  10   1    0.63    0.23
  12 -10  -1    0.43    0.24
  12 -10   1    0.17    0.22
  12  10  -1    0.58    0.24
  12 -10   1    0.40    0.23
  13   0   1   -0.08    0.12
  13   0   1    0.28    0.19
  13   0  -1    0.19    0.16
  13   0  -1    0.04    0.13
  13  -1  -1    0.39    0.21
  13   1   1    0.10    0.17
  13  -1  -1    0.17    0.13
  13   1   1    0.11    0.14
  13   1  -1    0.15    0.15
  13  -1   1   -0.05    0.14
  13   1  -1    0.01    0.17
  13  -1   1    0.08    0.13
  13   2   1    1.56    0.26
  13  -2  -1    0.69    0.21
  13  -2  -1    1.82    0.23
  13   2   1    1.10    0.25
  13  -2   1    1.37    0.21
  13   2  -1    1.21    0.25
  13  -2   1    1.04    0.23
  13   2  -1    1.65    0.28
  13   3   1    0.57    0.18
  13  -3  -1    0.78    0.23
  13   3   1    0.60    0.21
  13  -3  -1    0.66    0.16
  13  -3   1    0.66    0.16
  13   3  -1    0.36    0.18
  13   3  -1    0.89    0.23
  13  -3   1    0.48    0.19
  13  -4  -1    0.82    0.23
  13   4   1    0.71    0.20
  13  -4   1    0.99    0.26
  13   4  -1    0.93    0.24
  13   5   1    2.64    0.35
  13  -5  -1    2.75    0.38
  13   5  -1    2.39    0.34
  13  -5   1    2.49    0.35
  13   6   1    3.75    0.41
  13  -6  -1    3.50    0.41
  13  -6   1    4.30    0.47
  13   6  -1    3.45    0.40
  13   7   1    0.22    0.21
  13  -7  -1    0.04    0.19
  13  -7   1    0.30    0.22
  13   7  -1   -0.03    0.18
  13   8   1    0.46    0.23
  13  -8  -1    0.60    0.25
  13   8  -1    0.36    0.23
  13  -8   1    0.51    0.25
  13  -9  -1    3.11    0.39
  13  -9  -1    1.91    0.34
  13   9   1    2.94    0.40
  13   9  -1    2.40    0.36
  13  -9   1    2.37    0.40
  14   0  -1    0.64    0.22
  14   0  -1    0.71    0.19
  14   0   1    0.67    0.19
  14   0   1    0.90    0.24
  14   1   1    0.92    0.26
  14   1   1    1.30    0.25
  14  -1  -1    0.94    0.27
  14  -1  -1    1.40    0.23
  14  -1   1    1.46    0.29
  14   1  -1    1.59    0.30
  14   1  -1    1.74    0.28
  14  -1   1    1.30    0.22
  14   2   1    4.35    0.43
  14   2   1    4.10    0.40
  14  -2  -1    4.33    0.45
  14  -2  -1    4.60    0.33
  14  -2   1    3.83    0.40
  14  -2   1    4.74    0.34
  14   2  -1    4.67    0.43
  14   2  -1    4.63    0.46
  14   3   1    0.80    0.22
  14  -3  -1    1.48    0.30
  14   3   1    0.92    0.24
  14  -3   1    0.88    0.25
  14  -3   1    1.04    0.20
  14   3  -1    0.83    0.22
  14   4   1    0.57    0.23
  14  -4  -1    0.77    0.22
  14   4  -1    0.37    0.19
  14  -4   1    0.78    0.24
  14   5   1    0.38    0.21
  14  -5  -1    0.31    0.22
  14   5  -1    0.41    0.20
  14  -5   1    0.30    0.20
  14   6   1    1.02    0.27
  14  -6  -1    1.22    0.30
  14  -6   1    0.64    0.23
  14   6  -1    1.18    0.29
  14   7   1    0.27    0.22
  14  -7  -1    0.44    0.22
  14  -7   1    0.12    0.20
  14   7  -1    0.11    0.20
  14  -8  -1    1.52    0.33
  14   8   1    2.27    0.36
  14   8  -1    1.87    0.35
  14  -8   1    1.26    0.31
  15   0   1    0.05    0.19
  15   0   1    0.10    0.15
  15   0  -1    0.04    0.15
  15   0  -1    0.15    0.21
  15   1   1    0.34    0.22
  15  -1  -1    0.21    0.22
  15  -1  -1    0.33    0.16
  15   1   1    0.13    0.16
  15   1  -1    0.08    0.18
  15  -1   1    0.34    0.16
  15  -1   1   -0.01    0.20
  15   1  -1   -0.01    0.14
  15  -2  -1    0.17    0.21
  15  -2  -1    0.60    0.18
  15   2   1    0.42    0.23
  15   2   1    0.40    0.20
  15  -2   1    0.77    0.20
  15   2  -1    0.57    0.25
  15   2  -1    1.00    0.24
  15  -2   1    0.80    0.24
  15  -3  -1    0.30    0.23
  15   3   1    0.17    0.19
  15   3   1    0.10    0.19
  15  -3   1    0.13    0.19
  15   3  -1    0.08    0.16
  15   4   1    1.07    0.26
  15  -4  -1    1.26    0.32
  15  -4   1    0.94    0.26
  15   4  -1    1.15    0.25
  15   5   1    0.17    0.21
  15  -5  -1    0.17    0.19
  15  -5   1    0.13    0.20
  15   5  -1    0.28    0.21
  15   6   1    0.74    0.27
  15  -6  -1    0.75    0.28
  15   6  -1    0.66    0.25
  15  -6   1    0.79    0.27
  15  -7  -1    1.54    0.32
  15   7   1    1.70    0.33
  15  -7   1    1.26    0.30
  15   7  -1    1.53    0.32
  16   0  -1    0.90    0.22
  16   0  -1    0.64    0.24
  16   0   1    0.97    0.24
  16   0   1    0.85    0.28
  16   1   1    1.24    0.31
  16   1   1    1.40    0.28
  16  -1  -1    1.20    0.25
  16  -1  -1    1.13    0.31
  16  -1   1    1.26    0.25
  16  -1   1    1.39    0.33
  16   1  -1    1.30    0.27
  16   1  -1    1.36    0.33
  16  -2  -1    0.33    0.23
  16   2   1    0.36    0.24
  16   2   1    0.13    0.19
  16  -2  -1    0.04    0.14
  16  -2   1    0.21    0.16
  16   2  -1    0.17    0.22
  16   2  -1    0.02    0.17
  16  -2   1    0.19    0.22
  16   3   1    1.66    0.32
  16  -3  -1    1.14    0.31
  16   3  -1    1.71    0.32
  16  -3   1    1.84    0.36
  16  -4  -1    0.30    0.24
  16   4   1    0.76    0.26
  16  -4   1    0.76    0.29
  16   4  -1    0.49    0.23
  16   5   1    1.47    0.31
  16  -5  -1    1.58    0.35
  16   5  -1    1.55    0.32
  16  -5   1    1.58    0.36
  17   0  -1    0.17    0.17
  17   0  -1    0.09    0.22
  17   0   1   -0.01    0.15
  17   0   1    0.06    0.19
  17   1   1    0.78    0.24
  17   1   1    1.06    0.31
  17  -1  -1    0.50    0.27
  17  -1  -1    1.17    0.25
  17   1  -1    0.85    0.31
  17  -1   1    1.11    0.24
  17   1  -1    0.98    0.25
  17  -1   1    0.88    0.30
  17   2   1    0.74    0.25
  17  -2  -1    0.78    0.28
  17   2   1    0.49    0.26
  17   2  -1    0.48    0.26
  17  -2   1    0.27    0.25
  17   2  -1    0.53    0.22
  17  -3  -1    0.41    0.24
  17   3   1    0.46    0.23
  17  -3   1    0.45    0.25
  17   3  -1    0.27    0.21
   0   0   2  202.29    3.54
   0   0   2  203.59    3.49
   0   0  -2  212.58    3.67
   0  -1   2   -0.03    0.04
   0  -1   2   -0.05    0.04
   0  -1  -2   -0.01    0.02
   0   1   2    0.03    0.04
   0  -1   2   -0.05    0.05
   0   1  -2   -0.03    0.04
   0   1   2    0.02    0.04
   0  -1  -2    0.05    0.05
   0   2   2   26.28    0.53
   0   2  -2   27.05    0.53
   0   2   2   26.48    0.53
   0  -2   2   26.53    0.53
   0  -2   2   25.95    0.54
   0  -2  -2   27.11    0.56
   0  -2  -2   25.84    0.52
   0  -2   2   25.78    0.54
   0  -3   2    0.08    0.06
   0   3   2   -0.02    0.06
   0   3   2   -0.03    0.06
   0   3   2   -0.03    0.04
   0   3  -2   -0.01    0.05
   0  -3  -2   -0.05    0.07
   0  -3  -2    0.01    0.06
   0  -3   2    0.07    0.07
   0  -4   2   40.08    0.84
   0  -4  -2   40.51    0.85
   0   4   2   41.26    0.84
   0  -4   2   38.86    0.87
   0   4   2   40.05    0.76
   0  -4  -2   41.94    0.88
   0  -4   2   40.13    0.84
   0   4  -2   41.23    0.80
   0   4   2   39.34    0.84
   0  -5  -2   -0.05    0.07
   0   5  -2    0.01    0.05
   0  -5   2    0.01    0.09
   0   5   2    0.02    0.05
   0  -5   2    0.02    0.08
   0  -5  -2   -0.05    0.08
   0   5   2    0.10    0.08
   0   5   2    0.04    0.08
   0  -5   2    0.06    0.08
   0  -6   2   26.61    0.67
   0   6  -2   27.31    0.58
   0  -6  -2   26.55    0.68
   0  -6   2   26.23    0.66
   0   6   2   24.28    0.65
   0  -6   2   25.46    0.70
   0  -6   2   24.15    0.65
   0   6   2   26.37    0.54
   0  -6  -2   25.60    0.69
   0   6   2   25.16    0.67
   0  -7   2   -0.09    0.08
   0  -7  -2    0.04    0.10
   0   7   2    0.16    0.10
   0  -7  -2   -0.08    0.10
   0  -7   2    0.02    0.10
   0  -7   2    0.00    0.10
   0   7  -2    0.05    0.06
   0  -7   2    0.14    0.10
   0   7   2    0.04    0.05
   0  -8   2   33.29    0.87
   0  -8   2   32.95    0.88
   0  -8  -2   34.42    0.91
   0  -8  -2   34.29    0.92
   0  -8   2   35.65    0.95
   0  -8   2   34.11    0.89
   0  -9  -2    0.15    0.14
   0  -9   2   -0.18    0.10
   0  -9   2   -0.02    0.12
   0  -9  -2    0.13    0.10
   0  -9   2    0.00    0.12
   0  -9   2   -0.06    0.12
   0  -9  -2   -0.03    0.12
   0 -10  -2    4.15    0.31
   0 -10   2    4.50    0.38
   0 -10   2    4.41    0.33
   0 -10  -2    4.72    0.31
   0 -10  -2    4.02    0.34
   0 -10   2    4.24    0.32
   0 -10  -2    4.35    0.38
   0 -10   2    4.21    0.33
   0 -11  -2    0.03    0.11
   0 -11   2    0.01    0.13
   0 -11  -2   -0.16    0.11
   0 -11   2   -0.06    0.13
   0 -11  -2   -0.09    0.13
   0 -11  -2    0.05    0.13
   0 -11   2    0.14    0.15
   0 -11   2    0.08    0.16
   0 -12   2    0.43    0.20
   0 -12   2    0.36    0.16
   0 -12  -2    0.60    0.20
   0 -12  -2    0.16    0.15
   0 -12  -2    0.40    0.17
   0 -12   2    0.35    0.20
   0 -12  -2    0.21    0.19
   0 -12   2    0.09    0.15
   0 -13   2    0.13    0.18
   0 -13  -2   -0.14    0.13
   0 -13   2   -0.10    0.15
   0 -13  -2   -0.13    0.16
   0 -13  -2   -0.13    0.14
   0 -13  -2   -0.13    0.17
   0 -13   2   -0.01    0.16
   0 -13   2   -0.07    0.17
   1   0  -2   -0.12    0.03
   1   0  -2    0.05    0.05
   1   0  -2   -0.11    0.04
   1   0   2   -0.16    0.04
   1   0   2   -0.13    0.03
   1   0   2   -0.16    0.04
   1  -1  -2   71.61    1.26
  -1  -1   2   71.32    1.20
   1   1   2   68.35    1.24
   1   1   2   67.24    1.24
   1   1   2   70.46    1.24
   1  -1  -2   69.85    1.27
   1  -1  -2   71.57    1.26
  -1   1   2   69.74    1.19
   1  -1   2   66.85    1.24
  -1   1   2   69.15    1.19
   1  -1   2   69.50    1.25
   1   1  -2   70.97    1.28
   1  -1   2   68.02    1.24
   1  -2  -2   54.19    1.04
   1   2   2   54.71    1.01
   1   2   2   53.54    1.02
  -1  -2   2   54.39    0.99
   1  -2  -2   55.52    1.03
   1  -2   2   55.04    1.02
   1  -2   2   55.59    1.05
   1  -2   2   54.53    1.03
  -1   2   2   54.90    0.99
   1  -2   2   54.56    1.03
  -1  -2  -2   56.99    1.05
  -1   2   2   54.60    0.99
   1   2  -2   55.80    1.03
  -1  -3   2   25.05    0.54
   1   3   2   24.10    0.56
   1  -3  -2   26.22    0.56
   1   3   2   25.59    0.56
   1  -3  -2   26.19    0.58
   1   3   2   25.77    0.53
   1  -3   2   25.33    0.56
   1  -3   2   25.81    0.56
   1  -3   2   25.76    0.56
  -1   3   2   24.67    0.53
  -1   3   2   25.58    0.54
   1   3  -2   25.28    0.54
   1  -3   2   26.12    0.59
  -1  -3  -2   25.83    0.58
   1   4   2    9.03    0.31
   1  -4  -2    9.07    0.31
   1   4   2    9.04    0.30
  -1   4  -2    9.21    0.23
   1  -4  -2    8.86    0.30
  -1  -4   2    9.18    0.29
   1   4   2    9.51    0.26
   1  -4   2    9.36    0.30
   1   4  -2    9.33    0.27
   1  -4   2    9.22    0.31
  -1   4   2    8.98    0.21
  -1  -4  -2    9.70    0.32
  -1   4   2    9.39    0.29
  -1   4   2    9.24    0.28
   1  -4   2    9.24    0.31
   1  -4   2    9.24    0.33
  -1   5  -2   24.00    0.48
  -1  -5   2   23.24    0.58
   1  -5  -2   22.50    0.59
   1  -5  -2   21.90    0.59
   1   5   2   23.30    0.52
   1   5   2   23.82    0.61
   1   5   2   24.21    0.60
   1  -5   2   23.11    0.60
  -1   5   2   23.47    0.58
  -1  -5  -2   23.43    0.60
   1   5  -2   24.27    0.53
   1  -5   2   23.98    0.60
   1  -5   2   22.95    0.62
  -1   5   2   23.87    0.59
   1  -5   2   23.80    0.59
  -1   5   2   23.79    0.46
   1  -6  -2   20.73    0.59
  -1   6  -2   21.52    0.45
   1   6   2   20.46    0.59
   1   6   2   21.46    0.58
   1  -6  -2   20.33    0.58
   1   6   2   20.79    0.48
  -1  -6   2   19.57    0.55
   1  -6   2   20.63    0.61
   1  -6   2   20.63    0.56
  -1   6   2   20.66    0.57
   1  -6   2   20.32    0.58
  -1   6   2   20.79    0.41
   1   6  -2   21.92    0.51
  -1  -6  -2   21.45    0.59
  -1   6   2   20.41    0.56
   1  -6   2   21.79    0.58
  -1  -6  -2   20.92    0.59
  -1  -7   2    2.04    0.23
   1  -7  -2    1.90    0.18
   1   7   2    1.95    0.13
   1   7   2    1.54    0.18
  -1   7  -2    2.04    0.12
   1  -7  -2    2.41    0.23
   1  -7  -2    2.34    0.23
  -1  -7   2    2.24    0.21
   1  -7   2    2.50    0.23
   1  -7   2    2.03    0.24
   1  -7   2    1.87    0.19
   1   7  -2    2.27    0.15
  -1  -7  -2    1.81    0.19
  -1  -7  -2    2.43    0.23
  -1   7   2    2.12    0.12
   1  -7   2    2.02    0.21
  -1  -8   2   30.86    0.84
   1  -8  -2   32.71    0.89
  -1  -8   2   32.72    0.90
   1  -8  -2   31.56    0.79
   1  -8  -2   32.02    0.81
  -1  -8   2   32.08    0.84
   1   8   2   31.69    0.72
   1  -8  -2   32.86    0.88
   1  -8   2   30.84    0.82
   1  -8   2   30.73    0.85
  -1  -8  -2   32.87    0.87
  -1  -8  -2   33.42    0.88
   1  -8   2   32.58    0.84
   1   8  -2   31.67    0.72
   1  -8   2   31.59    0.90
  -1  -9   2    6.00    0.36
  -1  -9   2    6.41    0.36
   1  -9  -2    4.99    0.35
   1  -9  -2    5.86    0.32
   1  -9  -2    6.31    0.37
  -1  -9   2    6.24    0.36
  -1  -9   2    5.93    0.39
   1  -9  -2    6.14    0.31
  -1  -9  -2    6.04    0.37
   1  -9   2    5.97    0.38
   1  -9   2    6.37    0.38
   1  -9   2    5.33    0.33
  -1  -9  -2    6.02    0.37
   1  -9   2    5.14    0.32
  -1 -10   2    1.00    0.19
  -1 -10   2    1.13    0.21
  -1 -10   2    1.14    0.22
   1 -10  -2    1.22    0.20
   1 -10  -2    1.43    0.25
  -1 -10   2    1.54    0.26
   1 -10  -2    1.34    0.24
   1 -10  -2    1.18    0.19
   1 -10   2    1.47    0.22
   1 -10   2    1.63    0.22
   1 -10   2    1.42    0.24
   1 -10   2    1.38    0.25
  -1 -10  -2    1.06    0.21
  -1 -10  -2    1.21    0.23
   1 -11  -2    1.42    0.21
   1 -11  -2    1.59    0.26
  -1 -11   2    1.77    0.29
  -1 -11   2    1.57    0.25
   1 -11  -2    1.45    0.21
  -1 -11   2    2.04    0.28
  -1 -11   2    1.53    0.24
   1 -11  -2    1.73    0.28
   1 -11   2    1.49    0.23
  -1 -11  -2    1.41    0.25
   1 -11   2    1.30    0.27
   1 -11   2    1.72    0.27
  -1 -11  -2    1.63    0.26
  -1 -11  -2    1.10    0.20
   1 -11   2    1.16    0.22
   1 -12  -2    0.43    0.15
   1 -12  -2    0.70    0.18
   1 -12  -2    0.36    0.19
  -1 -12   2    0.57    0.23
  -1 -12   2    0.28    0.17
   1 -12  -2    0.35    0.21
  -1 -12   2    0.60    0.21
  -1 -12   2    0.37    0.19
   1 -12   2    0.56    0.18
  -1 -12  -2    0.27    0.17
   1 -12   2    0.46    0.22
   1 -12   2    0.44    0.21
  -1 -12  -2    0.39    0.16
  -1 -12  -2    0.55    0.20
  -1 -12  -2    0.41    0.20
   1 -12   2    0.60    0.19
   1 -13  -2    0.11    0.19
  -1 -13   2   -0.05    0.15
  -1 -13   2   -0.09    0.16
   1 -13  -2   -0.03    0.16
  -1 -13   2   -0.07    0.15
  -1 -13   2    0.10    0.19
  -1 -13  -2    0.40    0.17
   1 -13   2    0.12    0.17
  -1 -13  -2    0.13    0.18
   1 -13   2    0.06    0.15
  -1 -13  -2    0.07    0.18
   1 -13   2    0.22    0.18
   1 -13   2    0.08    0.18
  -1 -13  -2    0.29    0.16
   2   0   2  560.96    9.70
   2   0  -2  556.28    9.68
   2   0   2  558.10    9.79
   2   0   2  572.51    9.78
   2   0  -2  570.57    9.81
   2   0   2  566.62    9.75
   2   0  -2  581.87    9.82
   2  -1  -2  503.93    8.57
   2   1   2  492.93    8.54
   2  -1  -2  500.39    8.58
   2   1   2  518.63    8.64
   2   1   2  494.62    8.61
   2   1   2  487.60    8.60
   2  -1  -2  489.62    8.61
  -2  -1   2  472.78    8.40
   2  -1   2  489.13    8.46
   2  -1   2  501.63    8.59
   2  -1   2  507.92    8.57
  -2  -1  -2  501.91    8.62
   2   1  -2  498.94    8.57
   2  -2  -2  164.20    2.91
   2  -2  -2  166.69    2.91
   2  -2  -2  166.44    2.86
   2   2   2  162.97    2.86
   2   2   2  161.40    2.85
  -2  -2   2  160.03    2.80
  -2   2   2  160.53    2.78
   2  -2   2  161.44    2.88
  -2  -2  -2  166.07    2.92
   2   2  -2  165.64    2.92
  -2   2   2  162.63    2.78
   2  -2   2  165.70    2.85
   2  -2   2  161.71    2.87
   2  -2   2  162.72    2.84
   2   3   2   11.98    0.31
   2  -3  -2   11.69    0.26
   2  -3  -2   11.76    0.33
  -2  -3   2   11.63    0.29
   2   3   2   11.45    0.34
   2  -3  -2   11.43    0.26
   2   3   2   11.83    0.33
   2  -3  -2   11.76    0.34
  -2  -3  -2   11.97    0.33
   2  -3   2   11.15    0.31
   2  -3   2   11.04    0.34
   2   3  -2   12.36    0.33
   2  -3   2   11.68    0.32
  -2   3   2   11.23    0.29
  -2   3   2   11.36    0.28
   2  -3   2   11.33    0.34
   2   4   2   54.52    1.04
   2  -4  -2   52.59    1.00
   2  -4  -2   53.56    1.08
   2   4   2   53.31    1.09
  -2  -4   2   53.71    1.04
   2   4   2   50.87    1.07
   2  -4  -2   54.18    1.09
   2  -4  -2   52.71    0.99
  -2   4   2   53.86    0.93
   2   4  -2   53.28    1.05
  -2  -4  -2   51.52    1.08
   2  -4   2   52.49    1.09
  -2   4   2   52.81    1.03
   2  -4   2   52.15    1.11
   2  -4   2   52.79    1.06
  -2   4   2   53.24    1.04
   2  -4   2   52.99    1.06
   2   5   2   22.27    0.59
   2   5   2   23.26    0.53
   2  -5  -2   22.86    0.60
   2  -5  -2   22.36    0.51
   2  -5  -2   22.86    0.59
   2  -5  -2   22.03    0.51
  -2  -5   2   22.22    0.55
   2   5   2   21.50    0.58
  -2  -5  -2   21.40    0.57
   2  -5   2   22.94    0.62
   2   5  -2   21.92    0.53
   2  -5   2   21.75    0.59
   2  -5   2   23.21    0.56
   2  -5   2   22.61    0.57
  -2   5   2   22.03    0.55
  -2   5   2   22.30    0.56
   2  -6  -2    3.54    0.24
  -2  -6   2    3.84    0.22
   2   6   2    3.61    0.24
   2  -6  -2    3.54    0.19
   2  -6  -2    3.69    0.24
   2   6   2    3.37    0.24
   2  -6  -2    3.72    0.19
   2   6   2    3.56    0.19
   2  -6   2    3.43    0.21
   2   6  -2    3.72    0.20
  -2   6   2    3.46    0.21
   2  -6   2    3.58    0.22
   2  -6   2    4.11    0.26
  -2  -6  -2    3.81    0.24
   2  -6   2    3.33    0.24
   2   7   2    3.22    0.18
   2  -7  -2    3.13    0.25
   2  -7  -2    3.16    0.28
   2  -7  -2    2.98    0.19
  -2  -7   2    2.97    0.22
   2   7   2    2.69    0.23
   2  -7  -2    3.20    0.20
   2   7  -2    3.27    0.20
   2  -7   2    2.96    0.26
  -2  -7  -2    2.82    0.23
   2  -7   2    3.22    0.25
   2  -7   2    2.61    0.20
   2  -7   2    3.08    0.23
   2  -8  -2    7.16    0.38
  -2  -8   2    6.17    0.33
   2  -8  -2    6.72    0.31
   2   8   2    7.23    0.28
   2  -8  -2    7.50    0.31
   2  -8  -2    7.97    0.40
   2  -8   2    6.42    0.37
   2  -8   2    6.95    0.34
  -2  -8  -2    7.57    0.38
   2  -8   2    6.72    0.36
   2   8  -2    7.16    0.29
   2  -8   2    7.11    0.34
  -2  -8  -2    7.62    0.37
   2  -9  -2    0.16    0.11
  -2  -9   2    0.21    0.13
   2  -9  -2    0.16    0.14
  -2  -9   2    0.27    0.16
   2  -9  -2    0.17    0.13
   2  -9  -2    0.33    0.11
  -2  -9  -2    0.03    0.12
   2  -9   2    0.17    0.14
   2  -9   2    0.08    0.11
   2  -9   2   -0.07    0.13
  -2  -9  -2    0.38    0.15
   2  -9   2   -0.02    0.11
   2 -10  -2    3.55    0.25
  -2 -10   2    3.86    0.31
   2 -10  -2    3.22    0.26
  -2 -10   2    3.01    0.31
  -2 -10   2    2.75    0.33
   2 -10  -2    3.08    0.33
   2 -10  -2    3.32    0.34
  -2 -10  -2    3.25    0.34
   2 -10   2    2.86    0.33
  -2 -10  -2    3.10    0.32
   2 -10   2    2.85    0.31
   2 -10   2    3.35    0.30
   2 -10   2    2.48    0.27
   2 -11  -2    0.26    0.12
   2 -11  -2    0.28    0.12
  -2 -11   2    0.20    0.18
   2 -11  -2    0.09    0.15
  -2 -11   2   -0.17    0.13
  -2 -11   2    0.05    0.14
   2 -11  -2   -0.05    0.16
  -2 -11   2    0.15    0.15
  -2 -11  -2    0.00    0.15
   2 -11   2   -0.11    0.14
  -2 -11  -2    0.03    0.13
   2 -11   2    0.05    0.17
   2 -11   2    0.10    0.13
   2 -11   2    0.19    0.14
  -2 -12   2    2.14    0.34
  -2 -12   2    1.79    0.28
  -2 -12   2    1.28    0.25
  -2 -12   2    2.16    0.31
   2 -12  -2    2.19    0.32
   2 -12  -2    2.38    0.32
   2 -12   2    2.27    0.35
  -2 -12  -2    1.76    0.29
   2 -12   2    1.91    0.30
   2 -12   2    1.55    0.24
  -2 -12  -2    2.30    0.32
  -2 -12  -2    1.37    0.23
   2 -12   2    1.90    0.25
   2 -13  -2    0.31    0.19
   2 -13  -2    0.41    0.23
  -2 -13   2    0.63    0.22
  -2 -13   2    0.43    0.20
  -2 -13   2    0.66    0.25
  -2 -13   2    0.69    0.21
  -2 -13  -2    0.51    0.20
   2 -13   2    0.42    0.21
  -2 -13  -2    0.61    0.19
  -2 -13  -2    0.10    0.19
   2 -13   2    0.45    0.17
   2 -13   2    0.77    0.25
   2 -13   2    0.28    0.17
  -2 -13  -2    0.49    0.21
   3   0  -2    0.05    0.06
   3   0  -2   -0.09    0.03
   3   0   2    0.04    0.06
   3   0   2   -0.01    0.06
   3   0   2    0.10    0.06
   3   0   2   -0.05    0.05
   3   0  -2    0.04    0.06
   3   1   2    9.97    0.27
   3   1   2   10.14    0.29
   3  -1  -2   10.12    0.29
  -3  -1   2   10.01    0.19
   3  -1  -2   10.03    0.26
   3   1   2    9.83    0.27
   3   1   2   10.30    0.28
   3  -1  -2    9.95    0.24
   3  -1   2    9.94    0.26
   3  -1   2    9.96    0.26
   3   1  -2   10.06    0.30
   3   1  -2    9.81    0.28
   3  -1   2   10.24    0.29
   3  -1   2   10.02    0.26
   3  -2  -2   14.79    0.39
   3   2   2   14.15    0.38
   3  -2  -2   14.43    0.36
   3  -2  -2   14.97    0.33
  -3  -2   2   14.79    0.30
   3   2   2   14.54    0.37
   3   2   2   14.32    0.38
   3  -2   2   14.60    0.35
   3  -2   2   15.22    0.40
  -3  -2  -2   14.92    0.37
   3  -2   2   15.10    0.36
  -3   2   2   14.69    0.27
   3  -2   2   14.33    0.33
   3   2  -2   15.01    0.39
  -3   2   2   14.28    0.27
  -3   2   2   14.39    0.27
   3   3   2  233.11    4.13
  -3  -3   2  237.80    4.05
   3  -3  -2  237.77    4.22
   3  -3  -2  242.91    4.24
   3   3   2  240.54    4.12
   3  -3  -2  245.87    4.12
   3   3   2  228.58    4.12
  -3  -3  -2  237.13    4.22
   3  -3   2  234.78    4.16
   3  -3   2  238.82    4.09
   3  -3   2  235.50    4.10
   3  -3   2  227.28    4.13
   3  -3   2  235.95    4.03
  -3   3   2  233.56    4.04
  -3   3   2  232.29    4.04
   3   3  -2  238.12    4.23
  -3  -4   2   78.21    1.44
   3   4   2   74.72    1.51
   3  -4  -2   79.41    1.52
   3   4   2   75.29    1.49
   3  -4  -2   76.74    1.38
   3  -4  -2   76.25    1.37
   3   4   2   75.93    1.47
   3  -4  -2   80.77    1.53
  -3   4   2   79.44    1.44
   3  -4   2   78.12    1.37
   3  -4   2   76.58    1.54
   3  -4   2   74.32    1.51
   3  -4   2   78.51    1.47
   3  -4   2   79.09    1.46
  -3   4   2   76.38    1.43
   3   4  -2   75.87    1.49
  -3  -4  -2   75.99    1.50
   3  -5  -2   39.77    0.92
   3   5   2   40.07    0.87
   3   5   2   40.32    0.92
   3   5   2   40.12    0.91
  -3  -5   2   40.43    0.86
   3  -5  -2   40.51    0.79
   3  -5  -2   39.75    0.80
   3  -5  -2   41.03    0.92
  -3   5   2   39.91    0.85
  -3   5   2   40.15    0.86
   3  -5   2   41.43    0.87
   3   5  -2   41.08    0.88
  -3  -5  -2   40.51    0.91
   3  -5   2   40.49    0.74
   3  -5   2   40.54    0.93
   3  -5   2   40.93    0.95
   3  -5   2   40.01    0.88
  -3  -6   2    4.15    0.22
   3   6   2    4.63    0.26
   3   6   2    4.15    0.22
   3  -6  -2    5.07    0.21
   3  -6  -2    4.47    0.27
   3  -6  -2    4.56    0.27
   3  -6  -2    4.48    0.19
   3   6   2    4.85    0.28
   3  -6   2    4.73    0.24
  -3  -6  -2    4.50    0.26
   3   6  -2    4.86    0.23
   3  -6   2    4.34    0.27
   3  -6   2    4.68    0.24
   3  -6   2    4.67    0.26
   3   7   2    8.37    0.38
   3  -7  -2    8.89    0.30
   3  -7  -2    7.88    0.37
   3  -7  -2    7.14    0.36
   3   7   2    8.20    0.31
  -3  -7   2    7.97    0.33
   3  -7  -2    8.37    0.29
  -3  -7  -2    7.68    0.35
   3  -7   2    7.92    0.34
   3  -7   2    8.21    0.33
   3   7  -2    7.91    0.32
   3  -7   2    8.28    0.40
   3  -7   2    8.57    0.39
   3  -8  -2    2.52    0.19
   3   8   2    2.45    0.20
   3  -8  -2    1.55    0.21
   3  -8  -2    3.00    0.29
  -3  -8   2    2.40    0.23
   3  -8  -2    2.74    0.20
   3  -8   2    2.25    0.27
   3   8  -2    2.46    0.21
   3  -8   2    2.63    0.23
   3  -8   2    2.44    0.22
   3  -8   2    2.55    0.26
  -3  -8  -2    3.03    0.27
   3  -9  -2    0.37    0.15
   3  -9  -2    0.51    0.12
  -3  -9   2    0.36    0.13
   3  -9  -2    0.57    0.12
   3  -9  -2    0.59    0.18
   3  -9   2    0.58    0.19
   3  -9   2    0.54    0.15
   3   9  -2    0.48    0.12
  -3  -9  -2    0.39    0.16
   3  -9   2    0.63    0.15
   3  -9   2    0.42    0.16
  -3  -9  -2    0.59    0.17
  -3 -10   2    0.19    0.14
  -3 -10   2    0.27    0.16
   3 -10  -2    0.36    0.12
   3 -10  -2    0.16    0.12
   3 -10  -2   -0.06    0.12
   3 -10  -2    0.18    0.15
   3 -10   2    0.21    0.15
  -3 -10  -2    0.13    0.14
  -3 -10  -2    0.32    0.16
   3 -10   2    0.60    0.15
   3 -10   2    0.47    0.18
   3 -10   2    0.35    0.14
  -3 -11   2    4.03    0.41
   3 -11  -2    3.52    0.37
  -3 -11   2    4.18    0.39
  -3 -11   2    4.13    0.33
   3 -11  -2    3.49    0.36
   3 -11   2    4.24    0.39
   3 -11   2    3.73    0.31
  -3 -11  -2    4.28    0.35
   3 -11   2    4.64    0.46
  -3 -11  -2    3.43    0.37
   3 -11   2    3.24    0.30
  -3 -12   2    0.09    0.19
  -3 -12   2    0.16    0.16
   3 -12  -2    0.11    0.16
  -3 -12   2   -0.03    0.15
   3 -12  -2    0.02    0.15
  -3 -12   2    0.20    0.17
   3 -12   2    0.67    0.24
   3 -12   2    0.32    0.20
   3 -12   2    0.33    0.16
   3 -12   2    0.11    0.14
  -3 -12  -2    0.12    0.17
  -3 -12  -2    0.54    0.19
  -3 -13   2   -0.28    0.15
   3 -13  -2   -0.14    0.16
   3 -13  -2   -0.11    0.18
  -3 -13   2    0.16    0.17
  -3 -13   2   -0.11    0.17
  -3 -13   2   -0.12    0.16
   3 -13   2   -0.01    0.19
  -3 -13  -2   -0.06    0.15
  -3 -13  -2   -0.01    0.16
   3 -13   2   -0.08    0.18
  -3 -13  -2   -0.06    0.16
   4   0  -2  121.53    2.20
   4   0   2  117.39    2.10
   4   0   2  117.44    2.10
   4   0  -2  119.40    2.17
   4   0   2  120.53    2.15
   4   0   2  115.85    2.13
   4  -1  -2    0.60    0.10
   4  -1  -2    0.69    0.08
   4   1   2    0.65    0.10
   4  -1  -2    0.56    0.09
  -4  -1   2    0.64    0.05
   4   1   2    0.47    0.08
   4   1   2    0.54    0.10
   4   1   2    0.41    0.08
   4  -1   2    0.45    0.08
   4  -1   2    0.63    0.08
   4  -1   2    0.57    0.08
   4   1  -2    0.70    0.10
   4  -1   2    0.52    0.11
   4   1  -2    0.71    0.12
   4   2   2    1.67    0.14
  -4  -2   2    1.84    0.08
   4  -2  -2    1.88    0.12
   4   2   2    1.75    0.14
   4  -2  -2    2.05    0.13
   4   2   2    1.59    0.13
   4   2   2    1.88    0.15
   4  -2  -2    1.93    0.16
   4   2  -2    1.73    0.16
   4  -2   2    1.71    0.12
   4  -2   2    1.84    0.15
  -4  -2  -2    1.63    0.13
   4  -2   2    1.91    0.12
   4  -2   2    1.95    0.17
   4  -2   2    1.75    0.12
   4  -3  -2   21.49    0.53
   4  -3  -2   21.84    0.56
   4   3   2   21.60    0.54
   4   3   2   22.37    0.55
   4   3   2   22.25    0.54
  -4  -3   2   21.59    0.46
   4  -3  -2   21.72    0.45
   4  -3   2   20.90    0.55
   4  -3   2   21.78    0.57
   4  -3   2   22.01    0.49
  -4  -3  -2   21.01    0.52
   4  -3   2   22.05    0.50
   4  -3   2   21.72    0.46
  -4   3   2   21.95    0.44
  -4   3   2   21.90    0.45
   4   3  -2   21.53    0.54
   4   4   2    6.75    0.28
   4   4   2    6.96    0.29
   4  -4  -2    7.44    0.18
   4  -4  -2    7.06    0.29
  -4  -4   2    7.19    0.23
   4   4   2    6.55    0.28
   4  -4  -2    6.96    0.30
   4  -4   2    7.49    0.30
   4  -4   2    7.13    0.32
  -4  -4  -2    6.73    0.27
   4  -4   2    7.52    0.25
   4  -4   2    7.12    0.20
   4   4  -2    7.17    0.29
  -4   4   2    7.33    0.23
  -4   4   2    7.42    0.24
   4  -4   2    6.72    0.25
   4   5   2   31.91    0.75
   4  -5  -2   31.54    0.78
   4  -5  -2   33.43    0.60
   4   5   2   32.46    0.79
   4  -5  -2   31.53    0.79
   4  -5  -2   31.76    0.61
  -4  -5   2   31.20    0.70
   4   5   2   32.21    0.77
   4  -5   2   31.81    0.72
   4  -5   2   32.13    0.60
   4  -5   2   31.80    0.79
   4  -5   2   30.85    0.81
   4   5  -2   31.19    0.75
  -4  -5  -2   30.88    0.75
  -4   5   2   32.00    0.70
   4  -5   2   32.69    0.71
   4   6   2    4.15    0.23
   4   6   2    4.18    0.26
   4  -6  -2    3.93    0.27
   4  -6  -2    4.47    0.26
   4  -6  -2    4.19    0.17
   4  -6  -2    4.18    0.16
   4   6   2    4.11    0.27
  -4  -6   2    3.93    0.22
   4  -6   2    4.28    0.28
   4  -6   2    4.23    0.29
   4   6  -2    4.48    0.25
   4  -6   2    4.63    0.22
  -4  -6  -2    4.49    0.25
   4  -6   2    4.16    0.22
   4  -7  -2    2.91    0.16
   4  -7  -2    2.82    0.27
   4   7   2    2.91    0.26
   4   7   2    3.11    0.22
  -4  -7   2    3.10    0.21
   4  -7  -2    2.89    0.16
   4  -7  -2    3.03    0.28
  -4  -7  -2    2.33    0.22
   4  -7   2    2.99    0.21
   4   7  -2    2.64    0.22
   4  -7   2    2.99    0.27
   4  -7   2    3.21    0.22
   4  -7   2    2.62    0.27
   4  -8  -2    5.20    0.23
   4  -8  -2    5.65    0.34
  -4  -8   2    5.94    0.31
   4  -8  -2    5.20    0.35
   4   8   2    5.14    0.28
   4  -8  -2    5.16    0.24
   4  -8   2    5.44    0.29
   4  -8   2    5.44    0.37
   4  -8   2    5.84    0.29
   4  -8   2    5.16    0.35
   4   8  -2    5.32    0.29
  -4  -8  -2    5.80    0.33
   4  -9  -2    3.22    0.32
   4  -9  -2    3.53    0.34
   4   9   2    3.27    0.24
   4  -9  -2    3.91    0.36
  -4  -9   2    3.54    0.28
  -4  -9  -2    3.85    0.31
   4  -9   2    2.99    0.34
   4   9  -2    3.82    0.27
   4  -9   2    3.34    0.26
   4  -9   2    3.57    0.26
   4  -9   2    4.08    0.37
  -4 -10   2   -0.01    0.12
   4 -10  -2    0.10    0.15
   4 -10  -2    0.01    0.14
  -4 -10  -2    0.17    0.15
   4 -10   2    0.07    0.15
  -4 -10  -2    0.24    0.14
   4 -10   2    0.14    0.16
   4 -10   2    0.23    0.12
   4 -10   2    0.23    0.12
   4 -11  -2    0.36    0.20
   4 -11  -2    0.38    0.18
  -4 -11   2   -0.06    0.14
  -4 -11   2    0.17    0.15
   4 -11   2    0.28    0.18
   4 -11   2    0.03    0.14
  -4 -11  -2    0.10    0.16
  -4 -11  -2    0.07    0.14
   4 -11   2    0.01    0.12
   4 -11   2    0.22    0.13
  -4 -12   2   -0.04    0.16
   4 -12  -2    0.08    0.17
   4 -12  -2   -0.02    0.16
  -4 -12   2    0.12    0.15
  -4 -12   2    0.13    0.18
   4 -12   2    0.03    0.18
   4 -12   2   -0.07    0.14
  -4 -12  -2   -0.01    0.15
  -4 -12  -2   -0.06    0.16
   4 -13  -2    0.15    0.20
  -4 -13   2   -0.17    0.15
  -4 -13   2    0.15    0.20
  -4 -13   2    0.08    0.18
  -4 -13   2    0.13    0.17
   4 -13  -2    0.12    0.20
  -4 -13  -2    0.01    0.16
   4 -13   2    0.40    0.24
   4 -13   2    0.37    0.22
  -4 -13  -2    0.16    0.20
   5   0   2    0.00    0.05
   5   0  -2    0.06    0.08
   5   0   2   -0.01    0.05
   5   0   2   -0.03    0.07
   5   0   2   -0.07    0.07
   5   0  -2    0.03    0.09
   5  -1  -2    6.65    0.27
   5  -1  -2    6.98    0.24
   5   1   2    7.19    0.24
   5   1   2    6.92    0.24
   5   1   2    7.14    0.27
   5  -1  -2    7.31    0.22
   5   1   2    6.73    0.27
   5  -1   2    7.09    0.22
   5  -1   2    6.71    0.21
   5   1  -2    6.48    0.27
   5   1  -2    6.46    0.26
   5  -1   2    7.25    0.28
   5  -1   2    7.05    0.25
   5  -2  -2    5.83    0.21
   5  -2  -2    5.76    0.22
   5   2   2    5.48    0.24
   5   2   2    5.59    0.23
   5   2   2    5.35    0.25
   5  -2  -2    5.26    0.25
  -5  -2   2    5.55    0.16
   5   2   2    6.21    0.24
   5  -2   2    5.22    0.25
   5  -2   2    5.75    0.20
   5  -2   2    5.45    0.20
  -5  -2  -2    5.14    0.22
   5  -2   2    5.36    0.19
   5   2  -2    5.39    0.25
   5  -3  -2    4.31    0.17
   5   3   2    4.32    0.24
   5   3   2    4.27    0.22
  -5  -3   2    4.33    0.15
   5  -3  -2    4.32    0.21
   5  -3  -2    4.65    0.25
   5   3   2    3.91    0.21
   5  -3   2    4.12    0.18
   5  -3   2    4.29    0.17
  -5  -3  -2    4.16    0.21
   5  -3   2    3.87    0.24
   5   3  -2    3.38    0.22
   5  -3   2    4.37    0.17
  -5   3   2    4.16    0.14
   5  -3   2    4.12    0.22
   5  -4  -2    1.06    0.14
   5  -4  -2    1.15    0.16
   5   4   2    1.08    0.15
   5   4   2    0.99    0.13
  -5  -4   2    0.92    0.10
   5   4   2    0.94    0.14
   5  -4  -2    1.06    0.08
   5  -4   2    1.08    0.16
   5  -4   2    1.14    0.09
   5  -4   2    0.92    0.10
   5  -4   2    1.01    0.15
  -5  -4  -2    1.26    0.14
   5   4  -2    0.92    0.14
   5  -4   2    0.97    0.11
   5  -5  -2    9.54    0.39
   5   5   2    8.57    0.35
   5   5   2    8.58    0.36
   5   5   2    8.72    0.35
   5  -5  -2    9.37    0.37
  -5  -5   2    9.28    0.30
   5  -5   2    9.01    0.30
   5   5  -2    8.97    0.35
   5  -5   2    9.19    0.30
   5  -5   2    9.56    0.38
  -5  -5  -2    9.21    0.34
   5  -5   2    9.17    0.23
   5  -5   2    9.79    0.40
  -5  -6   2    5.80    0.26
   5  -6  -2    6.02    0.33
   5  -6  -2    5.85    0.32
   5   6   2    6.09    0.32
   5   6   2    6.37    0.30
   5   6   2    5.79    0.31
   5   6  -2    5.54    0.29
  -5  -6  -2    5.58    0.29
   5  -6   2    5.21    0.30
   5  -6   2    5.24    0.32
   5  -6   2    6.02    0.26
   5  -6   2    6.04    0.25
   5   7   2    1.04    0.18
   5  -7  -2    1.21    0.20
   5  -7  -2    0.76    0.16
   5   7   2    0.86    0.15
  -5  -7   2    1.13    0.16
   5   7  -2    1.04    0.16
   5  -7   2    0.97    0.18
   5  -7   2    1.01    0.14
   5  -7   2    0.80    0.13
  -5  -7  -2    1.02    0.17
   5  -7   2    1.42    0.22
   5  -8  -2    2.22    0.27
   5  -8  -2    2.63    0.29
   5   8   2    2.86    0.25
  -5  -8   2    2.26    0.22
   5  -8   2    1.91    0.19
   5  -8   2    2.44    0.22
   5  -8   2    2.08    0.27
  -5  -8  -2    2.19    0.24
   5  -8   2    2.74    0.30
   5   8  -2    2.04    0.22
   5  -9  -2    2.79    0.31
   5   9   2    3.39    0.26
  -5  -9   2    3.90    0.28
   5  -9  -2    3.56    0.34
   5  -9   2    3.45    0.25
   5   9  -2    3.54    0.27
   5  -9   2    3.81    0.25
  -5  -9  -2    3.77    0.31
   5  -9   2    3.27    0.33
   5  -9   2    3.07    0.33
   5 -10  -2    1.18    0.25
  -5 -10   2    0.64    0.17
   5 -10  -2    1.19    0.25
   5 -10   2    0.98    0.21
   5 -10   2    0.83    0.23
   5 -10   2    0.90    0.17
  -5 -10  -2    1.29    0.23
   5 -10   2    0.87    0.23
   5 -11  -2    3.15    0.37
  -5 -11   2    2.88    0.30
   5 -11  -2    2.75    0.34
  -5 -11  -2    3.38    0.35
   5 -11   2    3.36    0.40
   5 -11   2    2.99    0.36
  -5 -11  -2    3.23    0.36
   5 -12  -2    3.62    0.41
   5 -12  -2    3.66    0.42
  -5 -12   2    3.42    0.41
  -5 -12   2    3.92    0.38
   5 -12   2    4.67    0.47
  -5 -12  -2    3.03    0.35
  -5 -12  -2    3.26    0.40
   5 -12   2    2.96    0.39
   5 -13  -2    1.71    0.34
  -5 -13   2    2.35    0.34
   5 -13  -2    1.70    0.32
  -5 -13   2    1.70    0.34
  -5 -13  -2    2.14    0.32
   5 -13   2    2.28    0.37
  -5 -13  -2    1.79    0.33
   5 -13   2    1.51    0.32
   6   0   2   46.06    0.90
   6   0   2   46.53    0.90
   6   0   2   45.22    0.97
   6   0  -2   44.16    0.94
   6   0  -2   44.35    0.99
   6   0   2   44.72    0.99
   6   1   2   47.53    1.04
   6   1   2   47.33    1.03
   6  -1  -2   47.77    0.98
   6  -1  -2   46.73    1.04
   6   1   2   49.04    0.96
   6  -1  -2   47.38    0.93
   6   1   2   48.39    0.97
   6  -1   2   49.00    0.93
   6  -1   2   47.04    1.05
   6  -1   2   48.40    1.00
   6   1  -2   48.72    1.06
   6  -1   2   50.17    0.94
   6   1  -2   48.50    1.03
  -6  -2   2    6.63    0.18
   6   2   2    6.55    0.29
   6  -2  -2    6.47    0.30
   6  -2  -2    6.62    0.24
   6   2   2    6.35    0.29
   6   2   2    6.48    0.25
   6   2   2    6.51    0.25
   6  -2  -2    6.84    0.25
   6  -2   2    6.85    0.25
   6  -2   2    6.36    0.20
   6   2  -2    6.03    0.30
  -6  -2  -2    6.54    0.25
   6  -2   2    6.41    0.21
   6   2  -2    6.74    0.29
   6  -2   2    6.34    0.29
   6  -3  -2    3.99    0.25
   6   3   2    3.66    0.23
  -6  -3   2    3.72    0.15
   6  -3  -2    4.01    0.18
   6  -3  -2    3.96    0.21
   6   3   2    4.07    0.22
   6   3   2    4.11    0.21
   6  -3   2    4.00    0.16
   6  -3   2    3.88    0.25
   6   3  -2    4.20    0.25
   6  -3   2    3.85    0.22
   6  -3   2    4.05    0.17
   6  -3   2    3.96    0.18
  -6  -3  -2    4.00    0.21
   6  -4  -2    2.18    0.22
  -6  -4   2    1.84    0.12
   6  -4  -2    1.99    0.12
   6   4   2    1.59    0.18
   6   4   2    1.84    0.18
   6  -4  -2    1.60    0.17
   6   4   2    1.59    0.16
   6  -4   2    1.35    0.17
   6  -4   2    2.15    0.13
   6  -4   2    2.06    0.22
   6   4  -2    1.74    0.18
   6  -4   2    1.84    0.13
  -6  -4  -2    1.92    0.17
   6  -4   2    1.98    0.13
   6   5   2    4.07    0.26
  -6  -5   2    4.34    0.20
   6   5   2    4.49    0.27
   6  -5  -2    4.45    0.15
   6  -5  -2    4.55    0.27
   6  -5  -2    4.73    0.30
   6   5   2    4.32    0.25
   6  -5   2    4.55    0.20
   6  -5   2    4.34    0.16
   6  -5   2    4.41    0.30
   6  -5   2    4.43    0.20
  -6  -5  -2    4.10    0.23
   6   5  -2    4.34    0.27
   6  -5   2    4.28    0.28
   6   6   2    5.37    0.30
  -6  -6   2    5.77    0.25
   6   6   2    5.21    0.31
   6  -6  -2    6.33    0.35
   6   6   2    6.00    0.31
   6  -6  -2    5.36    0.32
  -6  -6  -2    5.27    0.29
   6  -6   2    5.61    0.24
   6  -6   2    5.68    0.24
   6  -6   2    5.47    0.35
   6  -6   2    5.51    0.33
   6   6  -2    5.66    0.31
   6   7   2    0.43    0.13
   6  -7  -2    0.38    0.16
  -6  -7   2    0.45    0.11
   6  -7  -2    0.48    0.16
  -6  -7  -2    0.35    0.13
   6   7  -2    0.43    0.14
   6  -7   2    0.40    0.10
   6  -7   2    0.30    0.17
   6  -7   2    0.40    0.10
   6  -7   2    0.66    0.16
   6  -8  -2    1.69    0.25
   6   8   2    1.77    0.22
   6  -8  -2    1.40    0.21
  -6  -8   2    1.73    0.20
   6  -8   2    1.57    0.17
   6  -8   2    1.74    0.26
  -6  -8  -2    1.56    0.21
   6  -8   2    1.73    0.17
   6   8  -2    1.98    0.24
   6  -8   2    1.27    0.21
   6   9   2    2.17    0.24
   6  -9  -2    1.77    0.27
  -6  -9   2    1.94    0.22
   6  -9  -2    1.33    0.23
  -6  -9  -2    1.87    0.24
   6  -9   2    2.02    0.31
   6  -9   2    2.32    0.23
   6   9  -2    1.66    0.22
  -6 -10   2    1.95    0.24
   6 -10  -2    2.26    0.32
   6 -10  -2    2.66    0.33
   6  10   2    1.92    0.36
   6  10  -2    2.54    0.27
  -6 -10  -2    2.27    0.28
   6 -10   2    1.53    0.28
   6 -10   2    1.87    0.28
   6 -11  -2    0.58    0.22
   6 -11  -2    0.83    0.23
   6 -11   2    0.65    0.25
  -6 -11  -2    0.93    0.21
   6 -11   2    1.18    0.26
   6 -12  -2    0.26    0.19
   6 -12  -2    0.16    0.20
   6 -12   2    0.49    0.23
   6 -12   2    0.23    0.22
  -6 -12  -2    0.48    0.19
  -6 -12  -2    0.31    0.21
   6 -13  -2    0.06    0.19
   6 -13  -2    0.29    0.22
  -6 -13   2    0.12    0.22
   6 -13   2   -0.09    0.20
   6 -13   2    0.09    0.20
  -6 -13  -2    0.08    0.17
  -6 -13  -2    0.38    0.21
   7   0   2   -0.06    0.08
   7   0   2   -0.01    0.05
   7   0  -2   -0.02    0.09
   7   0   2   -0.07    0.08
   7   0  -2    0.06    0.08
   7   0   2   -0.04    0.05
   7  -1  -2    5.03    0.24
   7   1   2    5.63    0.21
   7   1   2    5.48    0.22
   7   1   2    5.32    0.26
   7   1   2    5.02    0.27
   7  -1  -2    5.55    0.29
   7  -1   2    5.03    0.24
   7   1  -2    4.72    0.27
   7   1  -2    5.16    0.27
   7  -1   2    5.26    0.19
   7  -1   2    4.88    0.18
   7  -1   2    4.98    0.28
  -7  -2   2    7.54    0.22
   7   2   2    7.91    0.29
   7  -2  -2    7.55    0.28
   7   2   2    7.85    0.34
   7   2   2    7.95    0.28
   7  -2  -2    8.02    0.35
   7  -2  -2    7.95    0.28
   7   2   2    8.19    0.34
   7  -2   2    7.74    0.35
   7   2  -2    7.75    0.35
  -7  -2  -2    7.49    0.28
   7  -2   2    7.58    0.23
   7  -2   2    7.68    0.29
   7  -2   2    8.25    0.23
   7   2  -2    7.13    0.33
   7   3   2    0.34    0.12
   7   3   2    0.23    0.08
   7  -3  -2    0.25    0.07
   7   3   2    0.08    0.08
   7   3   2    0.17    0.10
   7  -3  -2   -0.01    0.10
  -7  -3   2    0.21    0.06
   7  -3  -2    0.18    0.08
   7  -3   2    0.19    0.12
  -7  -3  -2    0.09    0.08
   7  -3   2    0.23    0.08
   7   3  -2    0.18    0.10
   7  -3   2    0.22    0.06
   7  -3   2    0.37    0.07
   7   4   2   11.48    0.40
   7   4   2   11.04    0.39
   7  -4  -2   11.32    0.32
   7  -4  -2   10.76    0.39
   7   4   2   10.22    0.41
   7  -4  -2   11.37    0.45
  -7  -4   2   11.04    0.31
   7  -4   2   10.87    0.42
   7  -4   2   11.19    0.32
   7  -4   2   11.25    0.29
   7  -4   2   11.24    0.46
   7  -4   2   10.82    0.30
   7   4  -2   10.88    0.42
  -7  -4  -2   10.51    0.37
   7  -5  -2   18.40    0.53
   7  -5  -2   18.84    0.58
   7   5   2   17.94    0.56
   7   5   2   17.43    0.54
   7  -5  -2   18.83    0.62
   7   5   2   18.89    0.59
  -7  -5   2   17.21    0.46
  -7  -5  -2   18.02    0.54
   7   5  -2   18.49    0.59
   7  -5   2   17.80    0.62
   7  -5   2   18.27    0.59
   7  -5   2   18.15    0.43
   7  -5   2   18.91    0.45
   7  -5   2   18.35    0.44
   7   6   2    1.18    0.18
  -7  -6   2    1.16    0.14
   7  -6  -2    1.14    0.20
   7   6   2    1.12    0.18
   7  -6  -2    1.43    0.20
   7   6  -2    1.07    0.18
   7  -6   2    1.33    0.13
   7  -6   2    1.32    0.12
   7  -6   2    1.61    0.23
   7  -6   2    1.20    0.20
  -7  -6  -2    1.29    0.17
   7   7   2   11.94    0.48
  -7  -7   2   10.69    0.39
   7  -7  -2   11.77    0.49
   7  -7  -2   11.10    0.51
   7   7  -2   11.45    0.48
   7  -7   2   11.84    0.37
   7  -7   2   11.60    0.54
   7  -7   2   12.23    0.52
  -7  -7  -2   11.01    0.44
   7  -8  -2    3.75    0.33
   7  -8  -2    4.11    0.33
   7   8   2    3.80    0.31
  -7  -8   2    4.74    0.27
  -7  -8  -2    4.19    0.30
   7  -8   2    4.08    0.37
   7  -8   2    5.09    0.39
   7   8  -2    3.85    0.32
   7  -9  -2    5.32    0.40
   7   9   2    4.87    0.34
   7  -9  -2    5.62    0.40
   7  -9   2    5.46    0.39
   7   9  -2    5.09    0.36
  -7  -9  -2    5.46    0.35
   7  -9   2    4.91    0.41
   7 -10  -2    2.36    0.33
   7  10   2    2.73    0.29
   7 -10  -2    2.02    0.30
   7  10  -2    3.32    0.33
   7 -10   2    2.11    0.34
   7 -10   2    2.24    0.32
  -7 -10  -2    2.55    0.29
   7 -11  -2    7.23    0.51
   7 -11  -2    7.49    0.51
   7 -11   2    7.03    0.49
  -7 -11  -2    8.42    0.47
   7 -11   2    7.23    0.54
   7 -12  -2    1.88    0.34
   7 -12  -2    2.33    0.36
   7 -12   2    1.80    0.35
  -7 -12  -2    1.71    0.28
   7 -12   2    1.80    0.33
   8   0  -2   15.43    0.53
   8   0   2   14.87    0.51
   8   0   2   15.66    0.49
   8   0   2   15.38    0.39
   8   0   2   15.80    0.38
   8   0  -2   16.28    0.50
   8   1   2    5.81    0.31
   8  -1  -2    5.21    0.31
   8  -1  -2    5.51    0.27
   8   1   2    5.58    0.22
   8   1   2    5.88    0.22
   8   1   2    5.63    0.29
   8   1  -2    5.65    0.29
   8   1  -2    5.59    0.32
   8  -1   2    5.45    0.18
   8  -1   2    5.50    0.19
   8  -1   2    6.05    0.28
   8  -1   2    5.32    0.30
   8   2   2   20.76    0.53
   8  -2  -2   20.97    0.56
   8  -2  -2   21.78    0.66
   8  -2  -2   21.29    0.54
  -8  -2   2   21.06    0.46
   8   2   2   21.22    0.53
   8   2   2   20.09    0.62
   8   2   2   20.76    0.61
   8  -2   2   21.73    0.44
   8   2  -2   20.65    0.65
  -8  -2  -2   21.64    0.56
   8  -2   2   19.53    0.63
   8  -2   2   20.65    0.56
   8   2  -2   20.86    0.62
   8  -2   2   21.64    0.45
   8  -3  -2    3.19    0.21
   8   3   2    3.33    0.21
   8   3   2    3.74    0.27
   8  -3  -2    3.23    0.19
   8   3   2    3.34    0.26
   8   3   2    3.38    0.21
   8  -3  -2    3.06    0.25
  -8  -3   2    3.22    0.15
   8  -3   2    3.43    0.13
  -8  -3  -2    3.25    0.21
   8   3  -2    3.12    0.25
   8  -3   2    3.38    0.13
   8  -3   2    3.71    0.21
   8  -3   2    3.75    0.27
  -8  -4   2   12.97    0.35
   8   4   2   12.61    0.48
   8   4   2   12.71    0.43
   8  -4  -2   12.66    0.51
   8  -4  -2   13.21    0.37
   8   4   2   13.25    0.44
   8  -4  -2   12.73    0.44
   8   4  -2   12.54    0.49
   8  -4   2   13.00    0.38
   8  -4   2   12.74    0.30
   8  -4   2   13.29    0.52
   8  -4   2   13.04    0.31
  -8  -4  -2   12.50    0.42
   8  -5  -2    1.49    0.19
  -8  -5   2    1.11    0.12
   8   5   2    1.32    0.19
   8   5   2    1.21    0.17
   8   5   2    1.25    0.18
   8  -5  -2    1.55    0.24
   8  -5   2    1.38    0.19
   8  -5   2    1.17    0.21
  -8  -5  -2    1.19    0.16
   8   5  -2    1.29    0.20
   8  -5   2    1.40    0.21
  -8  -6   2   15.68    0.49
   8  -6  -2   15.46    0.56
   8  -6  -2   15.21    0.59
   8   6   2   16.91    0.59
   8   6  -2   16.71    0.59
  -8  -6  -2   15.82    0.52
   8  -6   2   15.58    0.58
   8  -6   2   15.28    0.61
   8  -7  -2    3.07    0.31
   8  -7  -2    3.09    0.32
   8   7   2    2.21    0.26
   8  -7   2    2.41    0.29
   8   7  -2    3.10    0.30
  -8  -7  -2    2.45    0.24
   8  -7   2    2.25    0.28
   8  -8  -2    0.24    0.17
   8   8   2   -0.01    0.13
   8  -8  -2    0.27    0.16
   8  -8   2   -0.05    0.15
   8   8  -2    0.22    0.15
  -8  -8  -2    0.31    0.13
   8  -8   2   -0.01    0.15
   8   9   2    1.70    0.25
   8  -9  -2    1.07    0.23
   8  -9  -2    1.41    0.26
   8   9  -2    1.35    0.23
   8  -9   2    1.33    0.27
   8  -9   2    1.06    0.23
  -8  -9  -2    1.10    0.20
   8  10   2   -0.11    0.13
   8 -10  -2    0.10    0.15
   8 -10  -2   -0.10    0.15
   8 -10   2    0.10    0.16
   8 -10   2    0.23    0.20
   8  10  -2    0.19    0.15
  -8 -10  -2    0.14    0.14
   8 -11  -2    0.10    0.17
   8 -11  -2    0.32    0.21
   8 -11   2    0.20    0.20
  -8 -11  -2    0.25    0.17
   8 -11   2    0.15    0.20
   8 -12  -2    0.42    0.21
   8 -12  -2    0.34    0.22
   8 -12   2    0.50    0.23
   8 -12   2    0.23    0.20
   9   0   2   -0.02    0.05
   9   0  -2   -0.09    0.10
   9   0  -2   -0.09    0.08
   9   0   2    0.00    0.05
   9   0   2   -0.08    0.09
   9   0   2   -0.05    0.10
   9   1   2    2.93    0.24
   9   1   2    3.00    0.16
   9  -1  -2    2.90    0.22
   9   1   2    2.76    0.16
   9   1   2    3.08    0.29
   9  -1  -2    2.90    0.28
   9  -1   2    2.75    0.22
   9   1  -2    2.73    0.24
   9  -1   2    3.04    0.13
   9  -1   2    2.90    0.12
   9   1  -2    2.39    0.25
   9  -1   2    2.86    0.24
   9   2   2    3.78    0.20
   9  -2  -2    3.29    0.22
   9   2   2    3.80    0.20
  -9  -2   2    3.53    0.16
   9   2   2    3.72    0.28
   9  -2  -2    3.83    0.28
   9   2   2    3.77    0.26
   9  -2   2    3.79    0.24
   9   2  -2    3.40    0.27
  -9  -2  -2    3.65    0.22
   9   2  -2    3.61    0.28
   9  -2   2    3.51    0.29
   9   3   2    5.96    0.27
  -9  -3   2    5.30    0.21
   9  -3  -2    5.52    0.26
   9   3   2    5.86    0.26
   9   3   2    5.91    0.34
   9  -3  -2    5.26    0.33
   9   3   2    5.42    0.33
   9  -3  -2    5.61    0.28
   9  -3   2    5.42    0.35
   9  -3   2    5.43    0.27
  -9  -3  -2    5.32    0.27
   9   3  -2    5.48    0.33
   9   4   2    1.04    0.18
   9  -4  -2    1.36    0.15
   9   4   2    1.23    0.16
   9  -4  -2    1.02    0.21
   9  -4  -2    0.96    0.16
   9  -4   2    1.18    0.15
   9   4  -2    1.38    0.22
   9  -4   2    1.21    0.22
  -9  -4  -2    1.17    0.16
   9   5   2    9.71    0.46
   9  -5  -2    9.68    0.42
   9  -5  -2   10.87    0.50
  -9  -5  -2   10.35    0.40
   9   5  -2    9.91    0.46
   9  -5   2    9.93    0.49
   9  -5   2    9.30    0.44
   9   6   2    3.25    0.32
   9  -6  -2    3.20    0.29
   9  -6  -2    3.22    0.34
   9  -6   2    3.45    0.32
   9  -6   2    3.04    0.32
  -9  -6  -2    3.04    0.26
   9   6  -2    3.51    0.34
   9  -7  -2    2.26    0.27
   9   7   2    1.94    0.26
   9  -7  -2    2.01    0.29
   9  -7   2    2.14    0.30
  -9  -7  -2    2.26    0.24
   9   7  -2    2.59    0.31
   9  -7   2    1.91    0.26
   9   8   2    0.77    0.20
   9  -8  -2    0.53    0.19
   9  -8  -2    0.80    0.20
   9  -8   2    0.60    0.19
   9  -8   2    0.76    0.22
  -9  -8  -2    0.72    0.17
   9   8  -2    0.44    0.18
   9  -9  -2    0.36    0.18
   9   9   2    0.30    0.17
   9  -9  -2    0.16    0.17
   9   9  -2    0.35    0.17
   9  -9   2    0.59    0.23
   9  -9   2    0.14    0.15
  -9  -9  -2    0.34    0.15
   9  10   2    2.75    0.34
   9 -10  -2    2.28    0.32
   9 -10  -2    2.30    0.34
   9 -10   2    2.01    0.32
   9  10  -2    2.47    0.31
   9 -10   2    2.51    0.33
   9 -11  -2    0.92    0.27
   9 -11  -2    0.99    0.28
   9 -11   2    1.19    0.28
   9 -11   2    0.44    0.23
  10   0   2    1.70    0.17
  10   0   2    1.84    0.24
  10   0  -2    1.60    0.23
  10   0  -2    1.75    0.22
  10   0   2    1.93    0.22
  10   1   2    0.56    0.16
  10  -1  -2    0.42    0.17
  10   1   2    0.59    0.09
  10  -1  -2    0.86    0.16
  10   1   2    0.71    0.10
  10   1   2    0.32    0.13
  10  -1   2    0.69    0.15
  10   1  -2    0.25    0.13
  10  -1   2    0.71    0.18
  10   1  -2    0.58    0.16
  10  -2  -2    4.36    0.32
  10  -2  -2    3.85    0.25
  10   2   2    4.22    0.21
  10   2   2    3.80    0.29
  10   2   2    3.52    0.27
  10  -2   2    3.63    0.24
  10  -2   2    3.92    0.31
  10   2  -2    4.13    0.32
  10   2  -2    4.16    0.29
 -10  -2  -2    3.91    0.24
  10  -3  -2    1.09    0.16
  10   3   2    1.15    0.15
  10  -3  -2    0.99    0.20
  10   3   2    1.37    0.22
  10   3   2    1.36    0.22
  10  -3   2    1.32    0.22
  10   3  -2    1.27    0.22
  10  -3   2    1.45    0.18
 -10  -3  -2    1.32    0.17
  10  -4  -2   16.23    0.54
  10   4   2   16.71    0.61
  10  -4  -2   15.34    0.47
  10  -4  -2   16.32    0.63
  10  -4   2   15.98    0.49
  10  -4   2   15.91    0.64
  10   4  -2   15.01    0.60
 -10  -4  -2   16.07    0.51
  10  -5  -2    2.13    0.24
  10   5   2    3.16    0.32
  10  -5  -2    1.78    0.26
 -10  -5  -2    2.62    0.23
  10  -5   2    2.35    0.32
  10   5  -2    2.71    0.30
  10  -6  -2    5.83    0.36
  10   6   2    5.89    0.39
  10  -6  -2    5.48    0.39
 -10  -6  -2    5.15    0.30
  10   6  -2    4.66    0.37
  10  -6   2    5.09    0.40
  10  -7  -2    0.59    0.21
  10   7   2    1.27    0.25
  10  -7  -2    0.86    0.20
  10  -7   2    1.08    0.22
  10  -7   2    0.59    0.20
 -10  -7  -2    0.69    0.16
  10   7  -2    0.60    0.20
  10   8   2    0.29    0.17
  10  -8  -2    0.11    0.16
  10  -8  -2    0.19    0.16
  10  -8   2    0.15    0.18
  10   8  -2    0.17    0.17
  10  -8   2    0.32    0.19
  10  -9  -2    0.28    0.17
  10  -9  -2    0.37    0.21
  10   9   2    0.36    0.19
  10   9  -2    0.48    0.20
  10  -9   2    0.53    0.22
  10  -9   2    0.14    0.18
  10 -10  -2    0.74    0.25
  10  10   2    0.89    0.23
  10 -10  -2    1.00    0.25
  10  10  -2    1.19    0.25
  10 -10   2    0.99    0.29
  10 -10   2    0.82    0.25
  10  11   2    1.62    0.34
  10 -11  -2    1.30    0.29
  10 -11  -2    1.31    0.28
  10 -11   2    1.14    0.30
  10 -11   2    1.43    0.33
  10  11  -2    1.85    0.31
  11   0  -2   -0.04    0.10
  11   0  -2   -0.11    0.11
  11   0   2    0.01    0.13
  11   0   2   -0.08    0.11
  11   1   2    6.01    0.36
  11   1   2    6.97    0.42
  11  -1  -2    6.63    0.40
  11  -1  -2    6.83    0.35
  11   1  -2    6.67    0.38
  11  -1   2    6.54    0.35
  11  -1   2    7.38    0.43
  11   1  -2    6.78    0.42
  11   2   2    5.35    0.36
  11   2   2    5.05    0.37
  11  -2  -2    5.61    0.31
  11  -2  -2    5.09    0.37
  11  -2   2    5.26    0.36
  11   2  -2    6.18    0.41
  11   2  -2    5.12    0.35
 -11  -2  -2    5.85    0.30
  11  -2   2    5.63    0.32
  11  -3  -2    0.37    0.17
  11   3   2    0.24    0.15
  11   3   2    0.31    0.16
  11  -3  -2    0.13    0.11
  11  -3   2    0.13    0.15
 -11  -3  -2    0.36    0.12
  11  -3   2    0.14    0.11
  11   3  -2    0.06    0.14
  11  -4  -2    0.12    0.16
  11   4   2    0.36    0.16
 -11  -4  -2    0.11    0.10
  11   4  -2    0.30    0.15
  11  -4   2   -0.02    0.14
  11  -4   2    0.34    0.11
  11  -5  -2    2.60    0.27
  11  -5  -2    2.03    0.29
  11   5   2    2.46    0.31
  11  -5   2    2.48    0.32
  11   5  -2    1.85    0.27
 -11  -5  -2    2.83    0.23
  11  -6  -2    5.42    0.37
  11   6   2    5.36    0.40
  11  -6  -2    5.77    0.43
  11  -6   2    4.87    0.39
  11   6  -2    5.22    0.40
  11   7   2    2.56    0.31
  11  -7  -2    2.62    0.29
  11  -7  -2    2.89    0.36
  11   7  -2    1.97    0.30
  11  -7   2    2.18    0.32
  11  -8  -2    0.14    0.19
  11   8   2    0.42    0.19
  11  -8  -2    0.16    0.16
  11   8  -2    0.33    0.21
  11  -8   2   -0.09    0.15
  11  -8   2   -0.07    0.15
  11   9   2    0.80    0.22
  11  -9  -2    0.76    0.23
  11  -9  -2    0.93    0.25
  11   9  -2    0.81    0.23
  11  -9   2    0.93    0.26
  11  -9   2    0.75    0.23
  11 -10  -2    0.31    0.22
  11 -10  -2    0.00    0.20
  11  10   2    0.49    0.21
  11 -10   2    0.62    0.25
  11 -10   2    0.18    0.19
  11  10  -2    0.72    0.23
  12   0   2    1.22    0.23
  12   0  -2    1.30    0.23
  12   0   2    1.24    0.21
  12   0  -2    1.33    0.22
  12  -1  -2    1.24    0.24
  12   1   2    1.20    0.22
  12  -1  -2    0.89    0.18
  12   1   2    0.84    0.19
  12   1  -2    0.97    0.20
  12  -1   2    0.65    0.20
  12  -1   2    0.76    0.17
  12   1  -2    1.36    0.25
  12  -2  -2   18.46    0.72
  12  -2  -2   19.00    0.62
  12   2   2   18.63    0.71
  12   2   2   18.26    0.68
  12  -2   2   18.43    0.61
  12   2  -2   19.05    0.69
  12  -2   2   19.73    0.74
 -12  -2  -2   18.52    0.57
  12   2  -2   18.99    0.72
  12  -3  -2    3.75    0.38
  12  -3  -2    3.90    0.28
  12   3   2    3.99    0.33
  12   3   2    4.20    0.40
  12   3  -2    3.67    0.35
 -12  -3  -2    3.78    0.26
  12  -3   2    3.18    0.36
  12  -3   2    3.69    0.27
  12   4   2    7.18    0.45
  12  -4  -2    6.69    0.46
  12  -4   2    6.70    0.46
  12   4  -2    7.01    0.44
  12   5   2    4.71    0.39
  12  -5  -2    4.90    0.41
  12   5  -2    4.88    0.43
  12  -5   2    5.12    0.43
  12  -6  -2    0.13    0.15
  12  -6  -2    0.17    0.17
  12   6   2    0.10    0.17
  12  -6   2    0.12    0.18
  12   6  -2    0.05    0.16
  12  -7  -2    1.70    0.32
  12   7   2    2.23    0.32
  12  -7  -2    1.62    0.26
  12   7  -2    1.93    0.31
  12  -7   2    1.93    0.33
  12  -8  -2    0.41    0.22
  12  -8  -2    0.35    0.18
  12   8   2    0.60    0.23
  12   8  -2    0.87    0.24
  12  -8   2    0.61    0.24
  12  -9  -2    1.03    0.27
  12  -9  -2    1.06    0.25
  12   9   2    1.25    0.27
  12  -9   2    1.47    0.33
  12   9  -2    1.00    0.27
  12 -10  -2    0.25    0.23
  12  10   2    0.59    0.23
  12 -10  -2    0.53    0.23
  12  10  -2    0.59    0.23
  12 -10   2    0.39    0.25
  13   0  -2   -0.02    0.15
  13   0   2   -0.24    0.14
  13   0  -2   -0.14    0.11
  13   0   2    0.07    0.13
  13  -1  -2    1.72    0.24
  13  -1  -2    0.93    0.25
  13   1   2    1.16    0.23
  13   1   2    1.18    0.23
  13  -1   2    1.32    0.25
  13   1  -2    1.60    0.25
  13  -1   2    1.27    0.22
  13   1  -2    1.32    0.27
  13  -2  -2    1.92    0.24
  13  -2  -2    1.29    0.26
  13   2   2    2.10    0.29
  13   2   2    1.75    0.29
  13   2  -2    1.47    0.24
  13  -2   2    1.85    0.24
  13   2  -2    1.82    0.30
  13  -2   2    2.03    0.29
  13  -3  -2    2.72    0.27
  13   3   2    2.61    0.32
  13   3   2    3.18    0.38
  13  -3  -2    2.63    0.35
  13  -3   2    1.97    0.30
  13   3  -2    2.66    0.33
  13  -3   2    3.34    0.27
  13  -4  -2    0.16    0.18
  13   4   2    0.07    0.16
  13   4  -2    0.31    0.19
  13  -4   2    0.31    0.19
  13   5   2    0.86    0.23
  13  -5  -2    1.08    0.26
  13  -5   2    0.54    0.22
  13   5  -2    0.97    0.25
  13  -6  -2    2.23    0.34
  13   6   2    2.40    0.34
  13   6  -2    2.02    0.33
  13  -6   2    2.66    0.38
  13   7   2    3.08    0.39
  13  -7  -2    3.03    0.40
  13   7  -2    2.68    0.36
  13  -7   2    2.42    0.37
  13  -8  -2    0.47    0.22
  13   8   2    0.56    0.22
  13  -8  -2    0.71    0.22
  13   8  -2    0.58    0.25
  13  -8   2    0.09    0.21
  13   9   2   -0.28    0.19
  13  -9  -2    0.03    0.21
  13  -9  -2    0.17    0.18
  13  -9   2    0.13    0.22
  13   9  -2    0.46    0.23
  14   0  -2    1.69    0.26
  14   0   2    2.14    0.33
  14   0   2    2.24    0.29
  14   0  -2    1.57    0.30
  14   1   2    1.96    0.30
  14  -1  -2    2.02    0.33
  14  -1  -2    2.26    0.28
  14   1   2    1.66    0.29
  14  -1   2    2.24    0.28
  14   1  -2    2.15    0.29
  14   1  -2    2.31    0.34
  14  -1   2    2.30    0.35
  14   2   2    2.65    0.35
  14  -2  -2    3.03    0.39
  14   2   2    2.10    0.29
  14  -2  -2    2.62    0.29
  14   2  -2    2.32    0.35
  14  -2   2    2.21    0.33
  14  -2   2    2.11    0.26
  14   2  -2    3.07    0.36
  14   3   2    5.16    0.42
  14   3   2    5.75    0.49
  14  -3  -2    5.97    0.47
  14  -3   2    5.07    0.43
  14   3  -2    5.46    0.43
  14  -3   2    4.11    0.32
  14   4   2    1.00    0.25
  14  -4  -2    0.80    0.25
  14   4  -2    0.72    0.23
  14  -4   2    1.00    0.27
  14  -5  -2    0.02    0.18
  14   5   2    0.24    0.18
  14  -5   2   -0.03    0.17
  14   5  -2    0.29    0.20
  14   6   2    1.40    0.28
  14  -6  -2    1.36    0.31
  14  -6   2    1.56    0.30
  14   6  -2    2.23    0.36
  14  -7  -2    1.23    0.31
  14   7   2    1.42    0.30
  14   7  -2    0.86    0.27
  14  -7   2    0.85    0.27
  14   8   2    0.04    0.19
  14  -8  -2    0.44    0.24
  14   8  -2    0.42    0.23
  14  -8   2    0.51    0.25
  15   0  -2    0.32    0.21
  15   0  -2   -0.05    0.14
  15   0   2    0.10    0.18
  15   0   2   -0.11    0.14
  15   1   2    0.77    0.24
  15   1   2    0.62    0.20
  15  -1  -2    0.57    0.19
  15  -1  -2    0.45    0.21
  15   1  -2    0.22    0.21
  15  -1   2    0.39    0.16
  15  -1   2    0.30    0.21
  15   1  -2    0.65    0.20
  15  -2  -2    0.21    0.15
  15  -2  -2    0.21    0.21
  15   2   2    0.60    0.21
  15   2   2   -0.16    0.17
  15   2  -2    0.12    0.21
  15  -2   2   -0.06    0.12
  15   2  -2    0.16    0.17
  15  -2   2   -0.03    0.19
  15   3   2    0.14    0.20
  15  -3  -2   -0.07    0.15
  15   3   2   -0.01    0.17
  15   3  -2    0.28    0.20
  15  -3   2    0.33    0.22
  15  -4  -2    0.64    0.25
  15   4   2    0.87    0.24
  15  -4   2    0.46    0.23
  15   4  -2    0.96    0.26
  15  -5  -2    2.21    0.37
  15   5   2    2.23    0.36
  15   5  -2    2.73    0.39
  15  -5   2    1.89    0.34
  15   6   2    0.01    0.19
  15  -6  -2    0.20    0.21
  15  -6   2   -0.20    0.19
  15   6  -2    0.07    0.20
  15   7   2    0.16    0.21
  15  -7  -2    0.06    0.21
  15   7  -2   -0.34    0.18
  15  -7   2    0.07    0.20
  16   0   2    2.41    0.38
  16   0  -2    1.91    0.29
  16   0   2    1.59    0.27
  16   0  -2    1.94    0.34
  16   1   2    0.31    0.21
  16  -1  -2    0.58    0.25
  16   1   2    0.21    0.18
  16  -1  -2    0.24    0.17
  16  -1   2    0.36    0.18
  16   1  -2    0.55    0.20
  16  -1   2    0.35    0.24
  16   1  -2    0.58    0.26
  16   2   2    0.49    0.25
  16   2   2    0.56    0.21
  16  -2  -2    0.66    0.20
  16  -2  -2    0.86    0.27
  16  -2   2    0.37    0.17
  16   2  -2    0.57    0.22
  16   2  -2    0.55    0.26
  16  -2   2    0.64    0.24
  16   3   2    0.59    0.26
  16   3   2    0.65    0.25
  16  -3  -2    0.52    0.27
  16   3  -2    0.63    0.24
  16  -3   2    0.73    0.28
  16  -4  -2    0.70    0.26
  16   4   2    0.58    0.24
  16  -4   2    0.64    0.26
  16   4  -2    0.70    0.24
  16  -5  -2    1.17    0.31
  16   5   2    1.04    0.27
  16  -5   2    1.43    0.33
  16   5  -2    1.43    0.31
  17   0  -2   -0.21    0.19
  17   0   2   -0.11    0.15
  17   0  -2    0.02    0.16
  17   0   2   -0.30    0.18
  17   1   2   -0.16    0.20
  17  -1  -2    0.05    0.15
  17   1   2    0.14    0.18
  17  -1  -2    0.05    0.23
  17  -1   2   -0.09    0.14
  17   1  -2   -0.08    0.16
  17   1  -2   -0.07    0.22
  17  -1   2   -0.08    0.20
  17   2   2    0.58    0.23
  17   2   2    0.69    0.27
  17  -2  -2    0.14    0.24
  17  -2   2    0.41    0.24
  17   2  -2    0.41    0.24
  17   2  -2    0.52    0.23
  17  -3  -2    0.95    0.31
  17   3   2    0.83    0.25
  17   3  -2    0.35    0.22
  17  -3   2    1.14    0.34
   0   0   3   -0.18    0.05
   0   0   3   -0.17    0.05
   0   1   3  341.50    5.82
   0  -1   3  331.15    5.75
   0   1  -3  338.19    5.89
   0  -1   3  332.09    5.78
   0  -1  -3  345.99    5.91
   0   1   3  337.57    5.77
   0  -2  -3    0.00    0.07
   0   2   3   -0.04    0.05
   0  -2   3   -0.02    0.06
   0  -2   3    0.00    0.06
   0  -2   3    0.06    0.06
   0   2   3    0.00    0.05
   0   2  -3   -0.09    0.06
   0  -2  -3    0.03    0.04
   0  -3   3  144.24    2.56
   0  -3   3  143.01    2.55
   0   3  -3  145.37    2.55
   0  -3   3  145.53    2.54
   0   3   3  137.92    2.53
   0   3   3  139.82    2.52
   0  -3  -3  146.15    2.54
   0  -3  -3  141.00    2.60
   0   3   3  141.81    2.49
   0   4   3   -0.08    0.06
   0  -4  -3   -0.05    0.06
   0  -4   3    0.08    0.09
   0  -4   3   -0.03    0.07
   0  -4   3    0.00    0.08
   0  -4  -3    0.04    0.08
   0   4   3   -0.01    0.06
   0   4  -3   -0.03    0.06
   0   4   3   -0.04    0.05
   0  -4   3    0.01    0.07
   0  -5   3   23.99    0.65
   0  -5  -3   26.26    0.66
   0   5   3   25.50    0.53
   0   5   3   24.37    0.61
   0   5   3   24.97    0.62
   0  -5   3   25.41    0.62
   0  -5   3   25.72    0.64
   0   5  -3   25.76    0.57
   0  -5  -3   25.83    0.62
   0  -5   3   24.71    0.62
   0   6  -3   -0.02    0.06
   0  -6  -3   -0.04    0.09
   0  -6   3    0.03    0.08
   0   6   3    0.02    0.05
   0  -6   3   -0.09    0.07
   0   6   3    0.04    0.08
   0   6   3   -0.02    0.08
   0  -6   3    0.02    0.09
   0  -6  -3    0.17    0.09
   0  -6   3    0.03    0.10
   0  -7   3    1.37    0.18
   0  -7   3    1.37    0.18
   0   7   3    1.60    0.19
   0  -7  -3    1.24    0.18
   0  -7   3    1.56    0.20
   0  -7   3    1.48    0.18
   0   7   3    2.04    0.21
   0  -7  -3    1.54    0.19
   0   7  -3    1.78    0.14
   0   7   3    1.47    0.11
   0  -8  -3    0.08    0.11
   0  -8   3   -0.21    0.11
   0   8   3    0.09    0.11
   0  -8  -3   -0.05    0.10
   0  -8   3    0.11    0.12
   0  -8   3    0.08    0.12
   0  -8   3   -0.06    0.10
   0  -9   3   10.87    0.52
   0  -9  -3   10.97    0.50
   0  -9  -3   10.86    0.47
   0  -9   3   10.76    0.47
   0  -9   3   10.25    0.47
   0  -9   3   11.02    0.47
   0 -10  -3   -0.11    0.10
   0 -10   3   -0.03    0.15
   0 -10  -3   -0.08    0.12
   0 -10   3    0.02    0.13
   0 -10   3    0.00    0.12
   0 -10   3   -0.08    0.12
   0 -10  -3   -0.16    0.13
   0 -11   3    0.86    0.21
   0 -11  -3    0.54    0.17
   0 -11  -3    0.63    0.20
   0 -11  -3    0.78    0.18
   0 -11   3    0.37    0.17
   0 -11   3    0.51    0.19
   0 -11  -3    0.68    0.20
   0 -11   3    0.97    0.24
   0 -12  -3    0.04    0.13
   0 -12   3   -0.10    0.16
   0 -12  -3    0.09    0.15
   0 -12  -3   -0.28    0.15
   0 -12   3    0.17    0.16
   0 -12   3    0.14    0.15
   0 -12  -3    0.00    0.12
   0 -12   3    0.06    0.14
   0 -13  -3    5.29    0.44
   0 -13   3    6.05    0.46
   0 -13  -3    6.08    0.43
   0 -13   3    6.52    0.44
   0 -13   3    5.83    0.51
   0 -13   3    5.45    0.48
   0 -13  -3    5.99    0.48
   1   0  -3    0.01    0.04
  -1   0   3   -0.03    0.04
  -1   0   3    0.00    0.04
   1   0   3   -0.01    0.04
   1   0   3    0.14    0.05
   1   0  -3   -0.05    0.06
   1   0   3   -0.03    0.05
   1   1   3  103.22    1.84
   1  -1  -3  104.10    1.82
   1   1   3  106.10    1.84
   1  -1  -3  102.29    1.85
   1  -1  -3  103.79    1.79
   1  -1   3  102.24    1.83
  -1   1   3  100.55    1.78
  -1  -1  -3  105.53    1.88
   1  -1   3  104.94    1.84
   1   1  -3  108.94    1.88
  -1   1   3  101.61    1.79
   1  -2  -3   35.36    0.71
  -1  -2   3   33.77    0.65
   1  -2  -3   35.55    0.68
   1   2   3   33.23    0.68
   1   2   3   32.27    0.68
   1   2   3   33.98    0.67
  -1  -2  -3   35.31    0.73
   1  -2   3   33.42    0.68
   1  -2   3   33.07    0.69
  -1   2   3   33.11    0.64
   1   2  -3   34.67    0.71
   1  -2   3   34.89    0.69
   1  -2   3   34.13    0.70
  -1   2   3   33.81    0.64
   1   3   3   74.57    1.38
   1  -3  -3   79.14    1.48
  -1  -3   3   76.75    1.38
   1   3   3   74.27    1.41
   1  -3  -3   75.73    1.43
   1   3   3   75.64    1.42
   1  -3   3   74.77    1.42
  -1   3   3   76.77    1.38
  -1  -3  -3   77.56    1.48
   1  -3   3   72.12    1.41
   1   3  -3   79.06    1.45
   1  -3   3   75.06    1.44
  -1   3   3   75.30    1.37
   1  -3   3   74.00    1.41
   1   4   3   27.66    0.65
   1  -4  -3   29.32    0.66
   1   4   3   30.05    0.67
  -1  -4   3   29.63    0.64
   1  -4  -3   29.40    0.69
   1   4   3   29.07    0.61
  -1  -4  -3   30.25    0.70
   1  -4   3   28.60    0.66
   1  -4   3   28.35    0.67
  -1   4   3   28.40    0.64
   1  -4   3   29.86    0.70
  -1   4   3   28.35    0.63
   1   4  -3   30.49    0.65
  -1   4   3   28.54    0.57
   1  -4   3   28.63    0.66
   1  -5  -3   24.95    0.65
   1   5   3   26.63    0.57
   1   5   3   25.17    0.63
   1  -5  -3   24.74    0.62
  -1  -5   3   25.66    0.61
   1   5   3   23.96    0.63
  -1   5   3   26.02    0.61
  -1  -5  -3   25.68    0.62
   1  -5   3   25.98    0.63
   1  -5   3   25.47    0.64
  -1   5   3   26.11    0.62
  -1  -5  -3   26.27    0.66
   1  -5   3   25.44    0.64
   1  -5   3   24.52    0.66
   1   5  -3   26.18    0.59
  -1   5   3   24.46    0.51
   1  -6  -3    3.85    0.23
   1   6   3    3.60    0.23
   1  -6  -3    3.37    0.24
   1   6   3    3.71    0.24
   1   6   3    3.56    0.17
  -1  -6   3    3.77    0.22
   1   6  -3    3.81    0.19
   1  -6   3    3.55    0.23
  -1   6   3    4.03    0.23
  -1   6   3    3.38    0.13
   1  -6   3    3.03    0.23
   1  -6   3    3.43    0.23
   1  -6   3    3.85    0.23
  -1  -6  -3    3.82    0.25
  -1  -6  -3    3.68    0.22
  -1   6   3    3.81    0.23
  -1  -7   3   17.83    0.54
   1   7   3   17.77    0.56
  -1  -7   3   16.85    0.58
   1  -7  -3   18.10    0.51
   1   7   3   17.66    0.57
   1   7   3   17.41    0.45
  -1  -7   3   17.66    0.56
   1  -7  -3   19.29    0.57
   1  -7  -3   18.41    0.59
   1  -7   3   18.13    0.61
   1  -7   3   17.84    0.55
  -1   7   3   17.57    0.55
   1   7  -3   18.30    0.48
  -1  -7  -3   17.98    0.58
  -1  -7  -3   17.76    0.55
  -1   7   3   17.94    0.40
   1  -7   3   18.12    0.57
  -1   7   3   18.22    0.54
   1  -7   3   18.17    0.56
   1  -8  -3    6.04    0.34
   1  -8  -3    6.42    0.30
   1   8   3    6.04    0.34
   1  -8  -3    5.86    0.33
  -1  -8   3    6.16    0.33
   1   8   3    6.07    0.27
  -1  -8   3    6.13    0.35
   1   8   3    6.59    0.36
  -1  -8   3    5.67    0.34
  -1  -8   3    6.59    0.37
   1  -8   3    6.27    0.38
   1  -8   3    5.79    0.34
  -1   8   3    6.24    0.33
  -1  -8  -3    5.69    0.34
   1  -8   3    6.46    0.33
  -1  -8  -3    5.29    0.32
   1   8  -3    5.60    0.25
   1  -8   3    5.30    0.33
  -1  -9   3    2.86    0.33
   1  -9  -3    2.82    0.24
  -1  -9   3    3.56    0.31
   1  -9  -3    2.26    0.26
  -1  -9   3    2.71    0.28
  -1  -9   3    2.82    0.29
   1  -9  -3    2.64    0.22
   1  -9  -3    3.33    0.32
   1  -9   3    2.92    0.29
  -1  -9  -3    3.08    0.30
  -1  -9  -3    2.63    0.29
   1  -9   3    3.14    0.29
   1  -9   3    2.44    0.29
   1  -9   3    2.75    0.26
  -1 -10   3    1.43    0.24
  -1 -10   3    1.83    0.25
  -1 -10   3    2.06    0.29
   1 -10  -3    2.52    0.29
  -1 -10   3    2.06    0.26
   1 -10  -3    2.07    0.22
   1 -10  -3    2.14    0.23
   1 -10  -3    1.55    0.25
   1 -10   3    2.11    0.30
   1 -10   3    2.56    0.31
  -1 -10  -3    2.06    0.26
   1 -10   3    2.51    0.29
  -1 -10  -3    2.43    0.30
   1 -10   3    2.04    0.25
  -1 -11   3    1.09    0.22
   1 -11  -3    0.94    0.23
   1 -11  -3    1.42    0.25
   1 -11  -3    0.91    0.18
   1 -11  -3    1.38    0.21
  -1 -11   3    1.21    0.27
  -1 -11   3    1.11    0.23
  -1 -11   3    1.26    0.24
   1 -11   3    1.01    0.20
  -1 -11  -3    1.18    0.23
   1 -11   3    1.25    0.28
   1 -11   3    1.18    0.23
  -1 -11  -3    1.07    0.19
  -1 -11  -3    1.06    0.22
   1 -11   3    1.24    0.23
  -1 -12   3    1.40    0.27
  -1 -12   3    1.58    0.31
  -1 -12   3    1.40    0.26
   1 -12  -3    1.59    0.27
   1 -12  -3    1.76    0.30
   1 -12  -3    1.99    0.25
  -1 -12   3    1.66    0.28
  -1 -12  -3    1.74    0.29
   1 -12   3    1.71    0.30
  -1 -12  -3    1.76    0.29
   1 -12   3    2.13    0.30
  -1 -12  -3    1.75    0.25
  -1 -12  -3    1.69    0.25
   1 -12   3    1.92    0.34
   1 -12   3    1.77    0.26
   1 -13  -3    0.37    0.22
   1 -13  -3    0.10    0.17
  -1 -13   3    0.45    0.21
  -1 -13   3    0.09    0.20
  -1 -13   3    0.25    0.18
  -1 -13   3    0.25    0.18
   1 -13   3    0.21    0.18
   1 -13   3    0.25    0.17
  -1 -13  -3    0.36    0.17
  -1 -13  -3    0.28    0.17
  -1 -13  -3    0.50    0.21
   1 -13   3    0.43    0.21
  -1 -13  -3    0.37    0.20
   1 -13   3    0.50    0.22
   2   0  -3  144.69    2.60
   2   0   3  143.11    2.56
   2   0   3  144.91    2.55
   2   0   3  146.74    2.53
   2   0  -3  150.96    2.62
   2   0  -3  150.22    2.55
   2  -1  -3   39.51    0.74
   2   1   3   38.59    0.77
   2   1   3   38.10    0.77
   2   1   3   39.21    0.73
   2  -1  -3   38.69    0.76
   2   1   3   38.98    0.77
   2  -1  -3   39.62    0.76
  -2  -1  -3   39.67    0.79
   2  -1   3   39.38    0.77
   2  -1   3   38.52    0.76
   2   1  -3   39.54    0.79
   2  -1   3   38.71    0.77
   2   2   3   55.08    1.08
  -2  -2   3   56.88    1.01
   2  -2  -3   59.35    1.09
   2   2   3   55.67    1.07
   2  -2  -3   58.02    1.07
   2   2   3   55.09    1.08
   2  -2  -3   57.81    1.10
  -2   2   3   55.94    0.99
   2  -2   3   54.63    1.07
   2  -2   3   57.06    1.08
  -2  -2  -3   58.47    1.12
   2  -2   3   56.23    1.09
   2   2  -3   56.48    1.11
  -2   2   3   57.36    1.00
   2  -2   3   56.19    1.09
   2  -3  -3   51.94    0.93
   2  -3  -3   51.50    0.92
   2   3   3   52.30    1.02
   2  -3  -3   52.36    1.04
   2  -3  -3   52.91    0.92
   2  -3  -3   51.65    1.02
   2   3   3   47.68    1.01
   2   3   3   51.52    0.99
  -2  -3   3   51.65    0.96
  -2   3   3   49.82    0.95
   2  -3   3   49.75    1.00
   2   3  -3   52.50    1.03
  -2  -3  -3   50.85    1.04
   2  -3   3   51.22    1.01
  -2   3   3   50.55    0.95
   2  -3   3   51.28    1.03
   2  -3   3   50.49    1.04
   2   4   3   59.85    1.14
   2   4   3   56.61    1.18
   2  -4  -3   58.63    1.17
   2  -4  -3   59.35    1.08
   2  -4  -3   60.07    1.09
   2  -4  -3   58.31    1.19
  -2  -4   3   58.59    1.13
   2   4   3   56.19    1.19
  -2   4   3   59.48    1.13
   2  -4   3   58.33    1.22
   2  -4   3   58.46    1.19
   2  -4   3   59.72    1.17
  -2  -4  -3   56.66    1.19
   2  -4   3   60.38    1.18
   2   4  -3   59.65    1.16
  -2   4   3   57.30    1.13
   2  -5  -3   19.50    0.46
   2   5   3   20.12    0.54
   2  -5  -3   19.43    0.54
   2  -5  -3   19.99    0.53
   2   5   3   19.04    0.54
   2  -5  -3   19.43    0.45
  -2  -5   3   19.96    0.50
   2   5   3   18.98    0.48
   2  -5   3   18.58    0.54
   2   5  -3   19.58    0.50
  -2  -5  -3   18.36    0.53
   2  -5   3   19.32    0.52
   2  -5   3   19.71    0.53
  -2   5   3   19.24    0.50
  -2   5   3   19.50    0.39
   2  -5   3   19.43    0.57
  -2   5   3   18.73    0.48
   2   6   3    7.16    0.27
   2   6   3    7.41    0.33
   2  -6  -3    7.68    0.32
   2   6   3    7.01    0.32
   2  -6  -3    7.17    0.26
   2  -6  -3    6.95    0.33
  -2  -6   3    6.94    0.29
   2  -6  -3    7.61    0.27
  -2  -6  -3    7.74    0.34
   2  -6   3    7.15    0.32
   2  -6   3    7.11    0.32
   2   6  -3    7.81    0.29
   2  -6   3    6.97    0.34
   2  -6   3    7.56    0.31
  -2   6   3    7.27    0.30
  -2   6   3    7.05    0.17
  -2   6   3    6.91    0.29
   2   7   3    3.44    0.19
   2  -7  -3    3.12    0.19
   2  -7  -3    3.22    0.24
   2  -7  -3    3.08    0.26
   2  -7  -3    3.78    0.21
  -2  -7   3    3.28    0.23
   2   7   3    3.57    0.26
   2   7   3    3.21    0.26
   2  -7   3    3.50    0.25
  -2   7   3    3.21    0.24
   2  -7   3    3.66    0.24
   2  -7   3    3.13    0.26
   2  -7   3    3.28    0.24
  -2  -7  -3    3.58    0.26
   2   7  -3    2.85    0.19
  -2   7   3    3.18    0.23
   2  -8  -3    3.55    0.27
  -2  -8   3    3.69    0.26
   2   8   3    3.55    0.21
   2  -8  -3    3.60    0.22
   2   8   3    3.42    0.28
   2  -8  -3    3.07    0.29
   2   8   3    3.52    0.30
   2  -8  -3    4.18    0.24
   2   8  -3    3.80    0.22
  -2  -8  -3    3.46    0.30
   2  -8   3    3.32    0.27
  -2  -8  -3    3.51    0.28
   2  -8   3    3.45    0.31
   2  -8   3    3.73    0.29
   2  -8   3    3.94    0.27
   2  -9  -3    3.97    0.31
  -2  -9   3    4.76    0.37
   2  -9  -3    4.03    0.25
  -2  -9   3    4.47    0.33
   2  -9  -3    4.11    0.31
   2  -9  -3    4.34    0.26
  -2  -9   3    4.02    0.29
   2  -9   3    4.48    0.31
   2  -9   3    4.63    0.35
   2  -9   3    4.52    0.33
   2  -9   3    3.89    0.29
  -2  -9  -3    3.74    0.31
  -2  -9  -3    4.92    0.34
  -2 -10   3    0.39    0.16
   2 -10  -3    0.20    0.14
   2 -10  -3    0.40    0.12
   2 -10  -3    0.33    0.12
   2 -10  -3    0.17    0.14
  -2 -10   3    0.18    0.14
  -2 -10   3    0.48    0.16
  -2 -10   3    0.65    0.20
  -2 -10  -3    0.44    0.17
   2 -10   3    0.54    0.15
   2 -10   3    0.22    0.13
   2 -10   3    0.35    0.19
  -2 -10  -3    0.51    0.17
   2 -10   3    0.32    0.16
   2 -11  -3    0.27    0.17
  -2 -11   3    0.45    0.17
  -2 -11   3    0.25    0.16
   2 -11  -3    0.35    0.16
  -2 -11   3    0.06    0.16
   2 -11  -3    0.17    0.17
  -2 -11   3    0.07    0.17
   2 -11   3    0.19    0.15
   2 -11   3   -0.05    0.12
   2 -11   3    0.16    0.16
  -2 -11  -3    0.05    0.15
  -2 -11  -3    0.21    0.16
   2 -11   3    0.28    0.16
  -2 -12   3    2.83    0.35
  -2 -12   3    3.09    0.36
   2 -12  -3    2.86    0.35
  -2 -12   3    3.34    0.41
  -2 -12   3    2.61    0.32
   2 -12  -3    2.74    0.36
   2 -12   3    3.35    0.39
   2 -12   3    3.29    0.43
   2 -12   3    3.36    0.33
  -2 -12  -3    2.70    0.35
  -2 -12  -3    3.15    0.37
   2 -12   3    2.56    0.30
  -2 -13   3    0.64    0.23
   2 -13  -3    1.27    0.29
  -2 -13   3    1.10    0.25
  -2 -13   3    0.74    0.23
   2 -13  -3    0.91    0.26
  -2 -13   3    0.48    0.23
   2 -13   3    0.83    0.26
   2 -13   3    0.81    0.25
  -2 -13  -3    0.96    0.27
  -2 -13  -3    0.81    0.21
  -2 -13  -3    0.68    0.22
   2 -13   3    0.74    0.19
  -2 -13  -3    0.99    0.22
   2 -13   3    0.56    0.19
   3   0  -3   -0.14    0.06
   3   0   3   -0.14    0.06
   3   0   3   -0.18    0.06
   3   0  -3   -0.13    0.06
   3   0  -3   -0.07    0.03
   3   0   3   -0.11    0.06
   3   0   3   -0.14    0.06
   3  -1  -3   16.47    0.40
   3   1   3   16.34    0.38
   3   1   3   15.41    0.39
   3   1   3   14.99    0.39
   3   1   3   15.66    0.39
   3  -1  -3   16.04    0.38
   3  -1  -3   16.30    0.35
   3  -1   3   16.48    0.39
   3  -1   3   16.45    0.40
   3   1  -3   16.32    0.41
   3  -1   3   15.67    0.38
   3  -1   3   16.22    0.38
   3  -2  -3    3.29    0.15
   3   2   3    2.74    0.16
   3   2   3    3.04    0.17
   3   2   3    2.85    0.16
   3  -2  -3    3.07    0.14
  -3  -2   3    3.08    0.10
   3  -2  -3    3.21    0.17
   3   2  -3    2.97    0.17
   3  -2   3    2.86    0.14
   3  -2   3    3.01    0.16
   3  -2   3    2.87    0.18
   3  -2   3    2.73    0.16
  -3  -3   3    5.77    0.18
   3  -3  -3    5.97    0.24
   3  -3  -3    6.10    0.24
   3   3   3    5.70    0.24
   3  -3  -3    5.94    0.18
   3   3   3    5.74    0.24
   3   3   3    5.68    0.23
   3   3  -3    6.05    0.25
  -3   3   3    6.03    0.17
   3  -3   3    5.34    0.25
  -3   3   3    5.96    0.17
  -3  -3  -3    5.88    0.24
   3  -3   3    5.71    0.25
   3  -3   3    5.87    0.23
   3  -3   3    6.15    0.23
   3   4   3   13.74    0.41
   3  -4  -3   13.16    0.40
   3   4   3   13.18    0.41
   3  -4  -3   13.21    0.26
   3  -4  -3   13.37    0.41
   3   4   3   12.80    0.38
  -3  -4   3   14.23    0.35
   3  -4   3   12.65    0.39
   3  -4   3   13.25    0.38
  -3   4   3   13.08    0.34
  -3  -4  -3   12.95    0.40
   3  -4   3   12.56    0.41
   3   4  -3   13.12    0.39
  -3   4   3   13.60    0.34
   3  -4   3   12.38    0.42
  -3  -5   3   18.55    0.47
   3  -5  -3   19.05    0.54
   3  -5  -3   19.19    0.41
   3   5   3   18.46    0.53
   3  -5  -3   18.66    0.41
   3  -5  -3   18.91    0.54
   3   5   3   18.02    0.49
   3   5   3   19.35    0.54
   3  -5   3   18.37    0.51
  -3   5   3   18.89    0.48
   3   5  -3   18.62    0.51
  -3  -5  -3   19.69    0.54
   3  -5   3   17.81    0.53
   3  -5   3   17.75    0.55
  -3   5   3   18.85    0.47
   3  -5   3   18.37    0.50
   3   6   3    9.68    0.34
   3  -6  -3   10.04    0.29
   3  -6  -3   10.44    0.30
   3  -6  -3   10.61    0.40
   3  -6  -3   10.57    0.40
  -3  -6   3   10.57    0.35
   3   6   3    9.70    0.39
   3   6   3   10.30    0.39
   3  -6   3    9.67    0.41
   3  -6   3    9.46    0.39
   3  -6   3   10.06    0.36
  -3  -6  -3   10.55    0.40
  -3   6   3    9.52    0.35
   3   6  -3   10.15    0.36
   3  -6   3   10.44    0.37
  -3   6   3   10.51    0.35
   3  -7  -3    6.93    0.35
   3   7   3    6.88    0.29
  -3  -7   3    7.13    0.31
   3  -7  -3    6.96    0.26
   3  -7  -3    7.34    0.26
   3   7   3    6.93    0.36
   3  -7  -3    7.49    0.36
   3   7   3    6.64    0.34
   3   7  -3    6.60    0.30
  -3  -7  -3    6.74    0.34
   3  -7   3    6.79    0.36
   3  -7   3    6.81    0.38
   3  -7   3    6.60    0.32
  -3   7   3    6.93    0.31
   3  -7   3    7.18    0.32
   3  -8  -3    5.02    0.23
   3  -8  -3    5.14    0.32
   3  -8  -3    5.11    0.24
   3   8   3    4.24    0.31
   3   8   3    5.07    0.34
   3   8   3    4.67    0.25
  -3  -8   3    5.02    0.29
   3  -8  -3    4.65    0.33
   3  -8   3    4.81    0.30
   3   8  -3    4.91    0.27
  -3  -8  -3    4.96    0.32
   3  -8   3    4.18    0.34
   3  -8   3    4.65    0.31
   3  -8   3    4.72    0.29
   3  -9  -3    0.48    0.16
   3  -9  -3    0.66    0.13
   3  -9  -3    0.58    0.18
  -3  -9   3    0.56    0.15
   3  -9  -3    0.58    0.12
  -3  -9  -3    0.75    0.18
  -3  -9  -3    0.69    0.18
   3  -9   3    0.67    0.17
   3  -9   3    0.61    0.18
   3  -9   3    0.64    0.15
   3  -9   3    0.69    0.16
   3   9  -3    0.62    0.14
  -3 -10   3    7.30    0.47
   3 -10  -3    6.78    0.42
  -3 -10   3    7.65    0.41
   3 -10  -3    6.68    0.41
   3 -10   3    7.39    0.45
   3 -10   3    6.75    0.44
   3 -10   3    7.50    0.39
  -3 -10  -3    6.25    0.40
  -3 -10  -3    7.64    0.44
   3 -10   3    7.03    0.39
  -3 -11   3    0.65    0.22
   3 -11  -3    0.18    0.18
  -3 -11   3    0.34    0.16
   3 -11  -3    0.22    0.17
  -3 -11   3    0.21    0.17
   3 -11   3   -0.04    0.16
  -3 -11  -3    0.30    0.16
   3 -11   3    0.10    0.18
   3 -11   3    0.29    0.15
   3 -11   3    0.30    0.15
  -3 -11  -3    0.18    0.16
  -3 -12   3    1.42    0.27
   3 -12  -3    0.76    0.25
  -3 -12   3    1.35    0.26
  -3 -12   3    1.14    0.26
  -3 -12   3    1.13    0.24
   3 -12  -3    1.58    0.29
  -3 -12  -3    1.09    0.24
   3 -12   3    1.18    0.28
   3 -12   3    1.22    0.23
   3 -12   3    1.73    0.25
  -3 -12  -3    1.17    0.25
   3 -12   3    0.97    0.25
  -3 -13   3    4.15    0.43
  -3 -13   3    2.66    0.37
  -3 -13   3    3.78    0.46
   3 -13  -3    3.48    0.41
  -3 -13   3    3.12    0.37
   3 -13  -3    3.44    0.41
   3 -13   3    3.38    0.36
  -3 -13  -3    3.83    0.43
  -3 -13  -3    3.60    0.40
   3 -13   3    3.39    0.45
  -3 -13  -3    3.47    0.37
   3 -13   3    4.62    0.46
   4   0  -3   38.25    0.67
   4   0   3   36.20    0.76
   4   0   3   36.82    0.75
   4   0   3   36.90    0.76
   4   0  -3   36.66    0.77
   4   0  -3   36.24    0.79
   4   0   3   35.99    0.75
   4   1   3    1.84    0.13
   4  -1  -3    1.58    0.14
   4   1   3    1.75    0.15
   4   1   3    1.47    0.13
   4  -1  -3    1.73    0.10
   4  -1  -3    1.81    0.13
   4   1   3    1.72    0.13
   4   1  -3    1.39    0.13
   4  -1   3    1.60    0.12
   4  -1   3    1.64    0.13
   4  -1   3    1.79    0.13
   4  -1   3    1.96    0.15
   4   1  -3    1.80    0.16
   4   2   3   18.02    0.47
  -4  -2   3   18.35    0.34
   4  -2  -3   17.95    0.47
   4   2   3   17.94    0.46
   4  -2  -3   18.47    0.43
   4  -2  -3   18.67    0.43
   4   2   3   18.42    0.45
   4   2   3   18.20    0.46
   4  -2   3   18.10    0.44
   4  -2   3   17.45    0.48
  -4  -2  -3   18.42    0.47
   4  -2   3   18.21    0.44
   4   2  -3   17.84    0.48
   4  -2   3   17.88    0.43
  -4  -3   3   15.62    0.34
   4   3   3   15.43    0.44
   4  -3  -3   15.12    0.42
   4   3   3   15.75    0.44
   4   3   3   14.89    0.43
   4  -3  -3   15.63    0.36
   4  -3  -3   15.73    0.44
   4  -3   3   15.53    0.37
   4  -3   3   14.99    0.44
  -4   3   3   15.13    0.32
  -4  -3  -3   15.68    0.43
   4  -3   3   15.66    0.40
   4  -3   3   15.41    0.41
   4  -3   3   15.27    0.46
  -4   3   3   15.47    0.32
   4   3  -3   15.01    0.44
   4   4   3   21.48    0.56
   4   4   3   20.47    0.55
   4  -4  -3   22.05    0.57
  -4  -4   3   21.89    0.48
   4  -4  -3   21.62    0.57
   4   4   3   20.89    0.57
   4  -4   3   21.33    0.53
  -4  -4  -3   22.25    0.57
  -4   4   3   21.45    0.48
   4   4  -3   21.00    0.57
   4  -4   3   21.44    0.58
  -4   4   3   20.89    0.47
   4  -4   3   21.90    0.53
   4  -4   3   21.12    0.60
   4  -4   3   21.58    0.46
   4  -5  -3   25.12    0.66
   4  -5  -3   24.54    0.65
  -4  -5   3   24.01    0.55
   4   5   3   24.23    0.61
   4   5   3   23.91    0.63
   4  -5   3   24.24    0.60
   4  -5   3   23.39    0.49
   4  -5   3   23.60    0.59
  -4   5   3   24.02    0.55
   4  -5   3   22.82    0.66
   4   5  -3   24.37    0.63
  -4  -5  -3   23.75    0.64
   4  -5   3   22.53    0.64
  -4   5   3   22.66    0.55
   4  -6  -3    0.21    0.05
   4   6   3    0.23    0.11
   4   6   3    0.13    0.10
   4   6   3    0.14    0.09
   4  -6  -3    0.26    0.05
   4  -6  -3    0.10    0.11
  -4  -6   3    0.29    0.09
   4  -6  -3    0.30    0.11
   4  -6   3    0.28    0.12
  -4   6   3    0.27    0.09
   4  -6   3    0.14    0.05
   4  -6   3    0.27    0.13
   4  -6   3    0.04    0.08
   4   6  -3    0.31    0.11
   4  -6   3    0.24    0.10
  -4   6   3    0.29    0.09
  -4  -6  -3    0.31    0.11
   4   7   3    3.37    0.27
   4  -7  -3    3.77    0.17
   4  -7  -3    3.67    0.28
   4   7   3    3.90    0.24
  -4  -7   3    3.58    0.23
   4  -7  -3    3.49    0.15
   4  -7  -3    3.98    0.29
   4   7   3    3.72    0.27
   4   7  -3    3.67    0.24
   4  -7   3    3.94    0.25
   4  -7   3    3.46    0.23
   4  -7   3    3.47    0.29
  -4  -7  -3    3.83    0.27
   4  -7   3    3.90    0.29
   4   8   3    1.89    0.23
  -4  -8   3    1.40    0.18
   4   8   3    1.46    0.23
   4  -8  -3    1.66    0.24
   4   8   3    1.70    0.19
   4  -8  -3    2.30    0.27
   4   8  -3    1.71    0.20
   4  -8   3    1.81    0.20
   4  -8   3    1.93    0.26
  -4  -8  -3    1.96    0.24
   4  -8   3    1.77    0.19
   4  -8   3    1.84    0.24
   4  -9  -3    1.12    0.22
   4  -9  -3    0.88    0.20
  -4  -9   3    1.18    0.19
   4   9   3    0.75    0.15
   4  -9   3    0.85    0.16
   4  -9   3    0.48    0.14
  -4  -9  -3    0.87    0.19
   4  -9   3    0.84    0.20
   4  -9   3    0.45    0.17
   4   9  -3    0.79    0.16
   4 -10  -3    1.34    0.24
  -4 -10   3    1.13    0.20
   4 -10  -3    0.95    0.21
   4 -10   3    1.20    0.19
   4 -10   3    1.15    0.23
   4 -10   3    1.01    0.18
  -4 -10  -3    0.94    0.21
   4 -10   3    0.96    0.22
  -4 -10  -3    1.04    0.22
  -4 -11   3    0.51    0.17
  -4 -11   3    0.35    0.21
   4 -11  -3    0.44    0.19
   4 -11  -3    0.30    0.19
   4 -11   3    0.60    0.16
   4 -11   3    0.59    0.22
  -4 -11  -3    0.31    0.17
  -4 -11  -3    0.42    0.18
   4 -11   3    0.39    0.15
   4 -11   3    0.38    0.19
  -4 -12   3    0.83    0.25
  -4 -12   3    0.58    0.20
   4 -12  -3    0.68    0.24
   4 -12  -3    1.12    0.27
  -4 -12   3    0.80    0.21
   4 -12   3    0.56    0.18
  -4 -12  -3    1.12    0.25
   4 -12   3    0.44    0.21
   4 -12   3    0.54    0.22
  -4 -12  -3    1.26    0.25
  -4 -13   3    0.75    0.26
  -4 -13   3    0.67    0.23
   4 -13  -3    0.34    0.24
  -4 -13   3    0.20    0.19
   4 -13  -3    0.42    0.22
   4 -13   3    0.80    0.29
  -4 -13  -3    0.28    0.22
  -4 -13  -3    0.61    0.22
   4 -13   3    0.08    0.21
   5   0  -3    0.00    0.08
   5   0  -3   -0.11    0.07
   5   0   3    0.02    0.08
   5   0   3    0.03    0.08
   5   0   3   -0.11    0.06
   5   0   3   -0.03    0.06
   5   1   3    7.09    0.25
   5  -1  -3    7.58    0.22
   5   1   3    6.94    0.27
   5   1   3    7.32    0.27
   5  -1  -3    7.44    0.29
   5  -1  -3    7.57    0.26
   5   1   3    7.18    0.26
   5  -1   3    6.87    0.25
   5  -1   3    7.55    0.25
   5   1  -3    7.00    0.28
   5  -1   3    6.81    0.24
   5  -1   3    7.63    0.29
   5   1  -3    7.30    0.30
  -5  -2   3    4.53    0.11
   5  -2  -3    4.25    0.23
   5  -2  -3    4.26    0.19
   5   2   3    4.40    0.22
   5  -2  -3    4.28    0.19
   5   2   3    4.62    0.22
   5   2   3    4.24    0.22
   5   2   3    4.48    0.21
  -5  -2  -3    4.58    0.22
   5  -2   3    4.31    0.19
   5   2  -3    4.58    0.23
   5  -2   3    4.19    0.19
   5  -2   3    3.54    0.22
   5  -2   3    3.94    0.19
   5  -3  -3   55.83    1.08
   5   3   3   57.27    1.20
   5  -3  -3   55.76    1.18
   5   3   3   58.73    1.19
   5  -3  -3   56.02    1.13
   5   3   3   60.46    1.20
  -5  -3   3   55.91    1.05
   5  -3   3   56.99    1.23
  -5  -3  -3   57.28    1.16
  -5   3   3   57.00    1.03
   5   3  -3   56.44    1.18
   5  -3   3   58.46    1.21
  -5   3   3   59.04    1.03
   5  -3   3   55.51    1.14
   5  -3   3   57.91    1.12
   5  -3   3   59.06    1.13
   5  -4  -3    9.82    0.35
  -5  -4   3   10.08    0.27
   5   4   3    9.45    0.36
   5   4   3    9.65    0.35
   5  -4  -3   10.10    0.37
   5  -4  -3    9.71    0.26
   5   4   3   10.15    0.36
  -5  -4  -3    9.29    0.34
   5  -4   3    9.82    0.31
   5  -4   3    9.53    0.27
  -5   4   3    9.80    0.26
  -5   4   3    9.74    0.26
   5   4  -3    9.66    0.36
   5  -4   3    9.19    0.38
   5  -4   3    9.58    0.32
   5  -4   3    9.12    0.36
  -5  -5   3    1.22    0.12
   5  -5  -3    1.29    0.16
   5   5   3    0.99    0.15
   5  -5  -3    1.17    0.16
   5   5   3    1.36    0.17
   5   5   3    1.27    0.16
  -5   5   3    1.51    0.13
   5  -5   3    1.28    0.14
   5  -5   3    1.39    0.15
   5  -5   3    1.11    0.16
  -5   5   3    1.34    0.13
   5  -5   3    1.29    0.10
   5   5  -3    1.28    0.17
  -5  -5  -3    1.45    0.17
   5  -5   3    0.91    0.18
   5  -6  -3    4.75    0.28
  -5  -6   3    4.09    0.21
   5   6   3    4.07    0.28
   5   6   3    4.15    0.27
   5   6   3    4.20    0.26
   5  -6  -3    4.05    0.27
   5  -6   3    4.20    0.23
  -5  -6  -3    4.57    0.27
   5   6  -3    3.98    0.26
   5  -6   3    4.26    0.30
   5  -6   3    4.28    0.23
   5  -6   3    4.08    0.29
   5   7   3    5.05    0.28
   5   7   3    4.90    0.32
   5  -7  -3    5.07    0.32
   5   7   3    4.16    0.29
  -5  -7   3    4.44    0.24
   5  -7  -3    4.76    0.32
   5  -7   3    4.57    0.26
   5   7  -3    4.40    0.28
   5  -7   3    4.93    0.34
   5  -7   3    4.66    0.32
   5  -7   3    4.49    0.26
  -5  -7  -3    4.15    0.28
   5  -8  -3    3.00    0.30
  -5  -8   3    2.84    0.24
   5   8   3    2.62    0.24
   5  -8  -3    3.13    0.31
   5   8   3    2.90    0.30
   5  -8   3    2.95    0.23
   5  -8   3    2.59    0.29
   5  -8   3    3.69    0.34
   5   8  -3    3.37    0.26
   5  -8   3    3.07    0.23
  -5  -8  -3    2.54    0.26
   5  -9  -3    1.57    0.25
   5   9   3    1.84    0.22
   5  -9  -3    1.60    0.26
  -5  -9   3    2.28    0.24
   5  -9   3    2.46    0.30
  -5  -9  -3    2.11    0.25
   5   9  -3    2.34    0.25
   5  -9   3    2.49    0.23
   5  -9   3    1.95    0.30
   5  -9   3    1.84    0.21
   5 -10  -3    2.17    0.30
  -5 -10   3    2.14    0.25
   5 -10  -3    2.09    0.29
   5 -10   3    2.28    0.24
   5 -10   3    2.03    0.30
  -5 -10  -3    2.06    0.27
   5 -10   3    2.21    0.24
   5 -10   3    2.09    0.30
   5 -11  -3    0.84    0.23
  -5 -11   3    1.27    0.22
   5 -11  -3    1.34    0.28
  -5 -11  -3    0.70    0.20
  -5 -11  -3    0.63    0.21
   5 -11   3    1.02    0.26
   5 -11   3    0.82    0.23
   5 -11   3    0.88    0.18
   5 -12  -3    2.13    0.34
  -5 -12   3    1.39    0.30
   5 -12  -3    1.64    0.30
  -5 -12  -3    1.33    0.27
  -5 -12  -3    1.51    0.27
   5 -12   3    2.10    0.35
   5 -12   3    1.48    0.29
   5 -13  -3    1.79    0.33
   5 -13  -3    1.03    0.29
  -5 -13   3    1.06    0.29
  -5 -13   3    1.38    0.31
  -5 -13  -3    1.37    0.29
   5 -13   3    1.30    0.31
   5 -13   3    1.48    0.33
  -5 -13  -3    1.46    0.29
   6   0   3   37.80    0.79
   6   0   3   37.10    0.85
   6   0   3   37.07    0.79
   6   0  -3   39.36    0.90
   6   0  -3   37.40    0.84
   6   0   3   38.15    0.84
   6   1   3   33.39    0.79
   6   1   3   34.35    0.75
   6   1   3   35.45    0.80
   6  -1  -3   34.68    0.70
  -6  -1   3   34.54    0.63
   6   1   3   34.42    0.75
   6  -1  -3   34.56    0.77
   6  -1  -3   34.58    0.83
   6   1  -3   35.06    0.81
   6  -1   3   33.15    0.80
   6   1  -3   34.83    0.83
   6  -1   3   34.06    0.73
   6  -1   3   35.07    0.72
   6  -1   3   34.42    0.77
   6  -2  -3    0.75    0.11
   6   2   3    0.67    0.13
   6  -2  -3    0.95    0.11
   6   2   3    0.69    0.12
   6   2   3    0.82    0.12
   6   2   3    0.94    0.12
   6  -2  -3    0.80    0.14
  -6  -2   3    0.81    0.06
   6  -2   3    1.03    0.16
   6   2  -3    0.93    0.15
   6   2  -3    0.81    0.15
  -6  -2  -3    1.13    0.13
   6  -2   3    0.76    0.10
   6  -2   3    0.70    0.11
   6  -2   3    0.72    0.10
   6   3   3    0.87    0.14
   6  -3  -3    0.99    0.11
   6  -3  -3    0.95    0.12
  -6  -3   3    1.01    0.08
   6   3   3    0.96    0.13
   6  -3  -3    1.06    0.16
   6   3   3    1.04    0.14
   6  -3   3    0.97    0.11
   6   3  -3    0.97    0.16
  -6   3   3    0.98    0.06
   6  -3   3    0.84    0.11
   6  -3   3    1.06    0.12
  -6   3   3    0.90    0.06
  -6  -3  -3    1.22    0.14
   6  -3   3    0.83    0.15
   6  -4  -3    4.11    0.26
   6  -4  -3    4.25    0.24
   6   4   3    3.76    0.24
   6  -4  -3    4.12    0.17
   6   4   3    4.13    0.25
  -6  -4   3    3.85    0.16
   6   4   3    3.72    0.23
   6  -4   3    4.16    0.20
  -6  -4  -3    4.16    0.23
  -6   4   3    3.84    0.15
   6  -4   3    4.45    0.27
   6   4  -3    3.74    0.25
   6  -4   3    3.86    0.18
   6  -4   3    3.89    0.19
   6  -4   3    4.07    0.27
   6  -5  -3    1.25    0.10
  -6  -5   3    1.16    0.12
   6  -5  -3    1.11    0.17
   6   5   3    1.17    0.18
   6   5   3    0.82    0.14
   6  -5  -3    1.34    0.18
   6   5   3    1.25    0.17
   6  -5   3    1.20    0.19
  -6  -5  -3    1.13    0.15
   6  -5   3    1.23    0.13
   6  -5   3    1.37    0.11
   6  -5   3    0.97    0.16
   6  -5   3    1.20    0.13
   6   5  -3    1.54    0.19
  -6  -6   3    2.69    0.18
   6   6   3    2.43    0.23
   6   6   3    2.42    0.24
   6  -6  -3    2.73    0.26
   6  -6  -3    2.76    0.26
   6   6   3    2.78    0.25
   6  -6   3    2.74    0.18
   6  -6   3    2.68    0.19
  -6  -6  -3    3.10    0.24
   6  -6   3    2.55    0.27
   6   6  -3    2.89    0.26
   6  -6   3    2.62    0.25
   6   7   3    0.21    0.14
   6  -7  -3    0.16    0.13
   6   7   3    0.16    0.12
   6  -7  -3    0.23    0.13
  -6  -7   3    0.31    0.10
   6   7   3    0.12    0.12
   6   7  -3    0.40    0.14
   6  -7   3    0.34    0.10
   6  -7   3    0.25    0.13
   6  -7   3    0.22    0.10
   6  -7   3    0.21    0.15
  -6  -7  -3    0.33    0.13
   6   8   3   -0.03    0.11
   6  -8  -3   -0.07    0.13
  -6  -8   3    0.00    0.09
   6  -8  -3   -0.20    0.11
   6   8   3   -0.08    0.13
   6  -8   3    0.04    0.13
   6  -8   3    0.14    0.15
  -6  -8  -3   -0.05    0.11
   6  -8   3    0.11    0.10
   6  -8   3    0.14    0.10
   6   8  -3   -0.10    0.11
   6  -9  -3    0.37    0.17
   6   9   3    0.31    0.14
   6  -9  -3    0.19    0.15
  -6  -9   3    0.21    0.12
   6  -9   3    0.22    0.11
   6  -9   3    0.34    0.17
   6  -9   3    0.38    0.18
  -6  -9  -3    0.08    0.13
   6   9  -3    0.19    0.13
   6  -9   3    0.33    0.12
   6 -10  -3   -0.10    0.13
   6 -10  -3    0.39    0.17
   6 -10   3    0.29    0.19
  -6 -10  -3    0.06    0.14
   6  10  -3    0.08    0.14
   6 -10   3   -0.07    0.15
   6 -11  -3    0.42    0.20
   6 -11  -3    0.55    0.22
   6 -11   3    1.11    0.26
  -6 -11  -3    0.61    0.20
   6 -11   3    0.59    0.24
   6 -12  -3    0.31    0.19
   6 -12  -3    0.34    0.22
   6 -12   3    0.14    0.21
  -6 -12  -3    0.09    0.17
  -6 -12  -3    0.17    0.18
   6 -12   3    0.15    0.20
   7   0  -3   -0.04    0.08
   7   0  -3    0.13    0.11
   7   0   3    0.08    0.07
   7   0   3   -0.02    0.06
   7   0   3    0.00    0.09
   7   0   3    0.04    0.09
   7   1   3    6.56    0.30
   7  -1  -3    7.26    0.33
   7  -1  -3    6.99    0.29
   7   1   3    7.06    0.26
   7   1   3    7.09    0.27
   7   1   3    7.08    0.31
   7  -1  -3    7.04    0.23
   7   1  -3    7.12    0.33
   7  -1   3    7.37    0.25
   7  -1   3    7.14    0.32
   7   1  -3    7.14    0.31
   7  -1   3    7.14    0.29
   7  -1   3    6.92    0.25
   7  -2  -3   14.72    0.42
  -7  -2   3   13.91    0.30
   7   2   3   14.56    0.47
   7   2   3   13.55    0.42
   7   2   3   14.57    0.47
   7  -2  -3   14.52    0.49
   7   2   3   13.60    0.41
   7  -2  -3   14.17    0.40
   7  -2   3   13.75    0.37
   7  -2   3   14.35    0.42
   7  -2   3   13.93    0.48
  -7  -2  -3   14.43    0.43
   7   2  -3   14.46    0.50
   7  -2   3   14.03    0.37
   7   2  -3   14.50    0.48
   7   3   3    2.13    0.22
   7   3   3    2.13    0.18
   7   3   3    1.73    0.19
   7  -3  -3    2.12    0.22
   7  -3  -3    1.72    0.16
   7   3   3    1.90    0.18
  -7  -3   3    1.98    0.10
   7  -3  -3    2.02    0.15
   7  -3   3    2.09    0.22
   7  -3   3    2.03    0.14
   7   3  -3    1.70    0.20
   7  -3   3    1.91    0.14
   7  -3   3    1.95    0.16
  -7  -3  -3    1.81    0.18
   7  -4  -3    9.25    0.40
   7  -4  -3    9.99    0.37
  -7  -4   3    9.95    0.27
   7  -4  -3   10.03    0.30
   7   4   3    9.98    0.37
   7   4   3    9.61    0.40
   7   4   3   10.03    0.38
   7  -4   3    9.73    0.31
   7  -4   3    9.24    0.41
   7  -4   3    9.98    0.30
  -7  -4  -3    9.99    0.37
   7  -4   3    9.05    0.30
   7   4  -3    9.56    0.40
   7  -5  -3    6.71    0.33
   7   5   3    6.94    0.34
   7   5   3    6.52    0.32
  -7  -5   3    6.39    0.23
   7   5   3    6.36    0.34
   7  -5  -3    6.65    0.36
   7   5  -3    6.95    0.36
   7  -5   3    6.34    0.26
   7  -5   3    6.60    0.25
   7  -5   3    6.53    0.35
  -7  -5  -3    6.49    0.31
   7  -5   3    6.29    0.36
   7  -5   3    6.33    0.23
   7  -6  -3    6.90    0.36
   7   6   3    6.57    0.36
  -7  -6   3    6.88    0.27
   7   6   3    6.86    0.36
   7   6   3    7.24    0.36
   7  -6  -3    6.56    0.37
  -7  -6  -3    7.30    0.34
   7  -6   3    7.00    0.27
   7  -6   3    7.50    0.29
   7  -6   3    6.44    0.37
   7  -6   3    7.44    0.41
   7   6  -3    7.02    0.37
   7  -7  -3    9.23    0.47
   7  -7  -3   10.40    0.46
   7   7   3    9.67    0.43
   7   7   3    9.43    0.45
  -7  -7   3    8.95    0.45
   7   7   3    9.84    0.45
   7  -7   3    8.98    0.48
   7  -7   3    9.07    0.46
   7  -7   3    9.49    0.34
  -7  -7  -3   10.13    0.43
   7  -7   3    9.30    0.35
   7   7  -3    8.92    0.44
   7  -8  -3    2.49    0.30
   7   8   3    3.02    0.29
   7  -8  -3    3.21    0.33
   7   8  -3    3.37    0.31
  -7  -8  -3    2.70    0.28
   7  -8   3    2.82    0.21
   7  -8   3    2.95    0.35
   7  -8   3    2.45    0.31
   7  -9  -3    1.71    0.27
   7  -9  -3    1.63    0.26
   7   9   3    1.54    0.23
  -7  -9  -3    2.44    0.27
   7  -9   3    1.70    0.28
   7  -9   3    1.87    0.29
   7   9  -3    2.14    0.27
   7 -10  -3    1.80    0.29
   7 -10  -3    1.93    0.30
   7  10   3    2.03    0.26
   7 -10   3    1.95    0.32
  -7 -10  -3    1.82    0.26
   7 -10   3    1.71    0.27
   7  10  -3    1.43    0.23
   7 -11  -3    2.34    0.33
   7 -11  -3    2.46    0.35
   7 -11   3    2.63    0.38
  -7 -11  -3    3.26    0.34
   7 -11   3    3.11    0.39
   7 -12  -3    0.46    0.24
   7 -12  -3    0.44    0.20
  -7 -12  -3    0.35    0.18
   7 -12   3    0.82    0.26
   7 -12   3    0.00    0.18
   8   0  -3   10.70    0.39
   8   0   3   10.08    0.32
   8   0   3    9.97    0.38
   8   0   3   10.39    0.31
   8   0   3    9.73    0.40
   8   0  -3    9.79    0.42
   8  -1  -3    0.38    0.13
   8   1   3    0.79    0.15
   8   1   3    0.34    0.09
   8   1   3    0.52    0.10
   8  -1  -3    0.50    0.12
   8   1   3    0.38    0.12
   8   1  -3    0.31    0.11
   8  -1   3    0.60    0.09
   8  -1   3    0.56    0.09
   8   1  -3    0.41    0.13
   8  -1   3    0.54    0.12
   8  -1   3    0.64    0.15
   8   2   3    7.16    0.34
   8  -2  -3    6.67    0.29
   8   2   3    6.86    0.33
   8   2   3    7.21    0.29
   8   2   3    7.02    0.29
   8  -2  -3    6.61    0.26
  -8  -2   3    7.21    0.19
   8  -2  -3    7.57    0.36
   8   2  -3    7.15    0.36
   8  -2   3    6.99    0.35
   8  -2   3    7.11    0.30
   8   2  -3    7.22    0.34
   8  -2   3    7.50    0.24
  -8  -2  -3    6.69    0.29
   8  -2   3    7.40    0.25
   8   3   3   22.31    0.68
  -8  -3   3   23.35    0.49
   8   3   3   22.15    0.67
   8   3   3   24.24    0.63
   8  -3  -3   24.06    0.71
   8   3   3   23.46    0.61
   8  -3  -3   23.47    0.59
   8  -3  -3   23.37    0.61
   8  -3   3   23.88    0.54
   8  -3   3   24.66    0.61
   8  -3   3   23.77    0.71
   8  -3   3   23.93    0.53
  -8  -3  -3   23.06    0.63
   8   3  -3   24.68    0.70
   8  -4  -3   -0.05    0.08
   8  -4  -3    0.03    0.12
   8   4   3    0.01    0.09
   8   4   3    0.08    0.10
   8  -4  -3    0.16    0.08
   8   4   3    0.22    0.11
   8   4  -3    0.24    0.12
   8  -4   3    0.14    0.07
   8  -4   3    0.07    0.08
   8  -4   3    0.02    0.06
   8  -4   3    0.07    0.11
  -8  -4  -3   -0.02    0.09
   8  -5  -3    0.80    0.18
   8   5   3    0.64    0.14
   8  -5  -3    0.82    0.16
   8   5   3    0.94    0.19
   8   5   3    0.69    0.16
   8  -5   3    0.52    0.16
   8  -5   3    0.92    0.12
  -8  -5  -3    0.96    0.16
   8   5  -3    1.00    0.19
   8  -5   3    0.75    0.10
   8  -5   3    0.84    0.18
   8  -5   3    1.06    0.12
   8  -6  -3    6.76    0.37
   8   6   3    6.88    0.37
   8   6   3    8.51    0.42
   8  -6  -3    7.44    0.42
   8   6   3    8.19    0.40
   8  -6   3    8.35    0.46
   8  -6   3    7.54    0.40
  -8  -6  -3    8.07    0.37
   8   6  -3    7.71    0.41
   8  -6   3    7.86    0.30
   8  -7  -3    3.43    0.34
   8   7   3    2.88    0.29
   8  -7  -3    3.12    0.30
   8   7   3    3.02    0.30
   8  -7   3    2.88    0.32
   8   7  -3    3.94    0.32
   8  -7   3    3.97    0.36
  -8  -7  -3    2.81    0.27
   8   8   3    0.42    0.16
   8  -8  -3    0.40    0.17
   8  -8  -3    0.37    0.17
   8  -8   3    0.42    0.20
  -8  -8  -3    0.11    0.13
   8  -8   3    0.13    0.16
   8   8  -3    0.39    0.17
   8  -9  -3    0.71    0.22
   8   9   3    0.65    0.19
   8  -9  -3    0.96    0.22
   8  -9   3    0.93    0.25
  -8  -9  -3    0.81    0.19
   8   9  -3    0.55    0.19
   8  -9   3    0.65    0.21
   8 -10  -3   -0.08    0.16
   8  10   3    0.10    0.15
   8 -10  -3    0.10    0.17
   8  10  -3   -0.15    0.13
   8 -10   3    0.11    0.18
  -8 -10  -3    0.08    0.14
   8 -10   3    0.01    0.17
   8 -11  -3    1.41    0.29
   8 -11  -3    1.74    0.31
  -8 -11  -3    1.87    0.28
   8 -11   3    1.35    0.30
   8 -11   3    1.27    0.29
   8 -12  -3    0.51    0.24
   8 -12  -3    1.01    0.26
   8 -12   3    0.34    0.23
  -8 -12  -3    0.77    0.25
   8 -12   3    0.47    0.25
   9   0  -3   -0.09    0.08
   9   0  -3    0.08    0.12
   9   0   3    0.06    0.10
   9   0   3    0.08    0.10
   9   0   3   -0.11    0.05
   9   0   3    0.01    0.06
   9   1   3    0.76    0.11
   9   1   3    0.95    0.18
   9   1   3    0.82    0.11
   9   1   3    1.00    0.17
   9  -1  -3    0.86    0.15
   9  -1  -3    0.67    0.15
   9  -1   3    0.71    0.14
   9   1  -3    0.73    0.16
   9  -1   3    0.82    0.10
   9  -1   3    0.84    0.18
   9  -1   3    0.74    0.09
   9   1  -3    0.65    0.15
   9   2   3    3.88    0.27
   9  -2  -3    3.47    0.23
   9   2   3    3.16    0.27
   9   2   3    3.73    0.22
   9  -2  -3    3.55    0.29
   9   2   3    3.29    0.20
   9   2  -3    3.63    0.30
   9  -2   3    3.35    0.16
   9  -2   3    3.20    0.23
   9   2  -3    3.65    0.26
  -9  -2  -3    3.14    0.22
   9  -2   3    3.14    0.16
   9  -2   3    2.97    0.28
   9  -3  -3    0.78    0.13
   9   3   3    0.88    0.18
   9  -3  -3    1.08    0.21
   9  -3  -3    0.94    0.14
   9   3   3    0.99    0.19
   9   3   3    0.89    0.14
   9   3   3    0.98    0.14
   9  -3   3    0.64    0.16
  -9  -3  -3    0.53    0.12
   9  -3   3    0.94    0.10
   9  -3   3    0.95    0.09
   9   3  -3    0.64    0.17
   9  -3   3    1.14    0.16
   9   4   3    3.49    0.31
   9  -4  -3    2.82    0.23
   9  -4  -3    2.70    0.28
   9   4   3    3.10    0.23
   9   4   3    3.17    0.24
   9  -4  -3    2.99    0.19
   9   4  -3    2.63    0.27
   9  -4   3    2.46    0.20
   9  -4   3    3.29    0.29
  -9  -4  -3    3.18    0.23
   9   5   3    5.49    0.31
   9  -5  -3    5.20    0.35
   9   5   3    5.11    0.35
   9  -5  -3    5.78    0.32
   9   5   3    5.27    0.32
   9   5  -3    6.00    0.37
  -9  -5  -3    4.75    0.29
   9  -5   3    4.86    0.35
   9   6   3   18.43    0.61
   9  -6  -3   17.38    0.66
   9   6   3   19.37    0.67
   9  -6  -3   18.34    0.62
   9  -6   3   19.16    0.72
   9   6  -3   17.69    0.65
  -9  -6  -3   17.09    0.57
   9  -6   3   18.61    0.67
   9  -7  -3    1.82    0.24
   9   7   3    2.27    0.29
   9  -7  -3    2.22    0.31
  -9  -7  -3    2.36    0.26
   9  -7   3    1.93    0.27
   9   7  -3    2.73    0.31
   9  -7   3    1.69    0.27
   9  -8  -3    1.82    0.28
   9   8   3    1.58    0.25
   9  -8  -3    2.04    0.28
   9   8  -3    2.06    0.28
   9  -8   3    1.51    0.29
  -9  -8  -3    1.56    0.23
   9  -8   3    1.58    0.27
   9  -9  -3    0.73    0.22
   9  -9  -3    0.72    0.21
   9   9   3    0.63    0.19
   9  -9   3    0.24    0.18
   9   9  -3    0.86    0.22
  -9  -9  -3    0.79    0.18
   9  -9   3    0.33    0.19
   9 -10  -3    0.19    0.18
   9 -10  -3    0.00    0.17
   9  10   3    0.01    0.15
   9 -10   3   -0.12    0.18
  -9 -10  -3    0.01    0.13
   9 -10   3    0.16    0.18
   9  10  -3    0.09    0.16
   9 -11  -3    0.12    0.19
   9 -11  -3    0.38    0.22
   9 -11   3    1.16    0.29
   9 -11   3    0.36    0.23
   9  11  -3    0.45    0.31
  10   0   3    0.17    0.12
  10   0   3    0.34    0.08
  10   0   3    0.17    0.13
  10   0  -3    0.14    0.15
  10   0  -3    0.39    0.13
  10   0   3    0.34    0.08
  10   1   3    2.36    0.16
  10   1   3    2.40    0.26
  10   1   3    1.82    0.23
  10  -1  -3    2.54    0.24
  10  -1  -3    2.22    0.27
  10   1   3    2.48    0.17
  10  -1   3    1.98    0.25
  10   1  -3    2.00    0.26
  10  -1   3    2.16    0.14
  10  -1   3    2.17    0.22
  10  -1   3    2.00    0.14
  10   1  -3    2.40    0.25
  10   2   3   13.20    0.53
  10  -2  -3   13.72    0.56
  10  -2  -3   13.74    0.47
  10   2   3   12.76    0.52
  10   2   3   14.64    0.44
  10   2   3   13.00    0.41
  10   2  -3   13.71    0.53
  10  -2   3   13.18    0.47
  10  -2   3   13.95    0.56
  10   2  -3   13.20    0.55
 -10  -2  -3   13.26    0.46
  10   3   3    1.57    0.18
  10   3   3    1.81    0.25
  10   3   3    1.62    0.22
  10  -3  -3    1.41    0.17
  10  -3  -3    1.72    0.25
  10  -3  -3    1.52    0.18
  10   3   3    1.74    0.18
  10  -3   3    1.54    0.25
 -10  -3  -3    1.55    0.19
  10   3  -3    1.23    0.22
  10  -3   3    1.74    0.19
  10   4   3    3.01    0.23
  10  -4  -3    3.15    0.33
  10  -4  -3    3.05    0.26
  10   4   3    3.71    0.26
  10  -4  -3    2.54    0.22
  10   4   3    2.83    0.29
 -10  -4  -3    2.92    0.23
  10   4  -3    2.81    0.29
  10  -4   3    3.56    0.35
  10  -4   3    3.00    0.23
  10  -5  -3    4.69    0.35
  10   5   3    4.94    0.36
  10   5   3    4.48    0.29
  10  -5  -3    5.41    0.32
  10  -5   3    5.45    0.40
 -10  -5  -3    5.26    0.31
  10   5  -3    4.75    0.35
  10  -6  -3    3.34    0.34
  10   6   3    4.01    0.36
  10  -6  -3    4.06    0.31
 -10  -6  -3    4.42    0.30
  10  -6   3    4.18    0.37
  10   6  -3    3.99    0.37
  10  -7  -3    0.42    0.19
  10   7   3    0.34    0.19
  10  -7  -3    0.34    0.16
  10  -7   3    0.39    0.20
 -10  -7  -3    0.56    0.16
  10   7  -3    0.65    0.19
  10   8   3   -0.05    0.15
  10  -8  -3    0.27    0.18
  10  -8  -3    0.00    0.14
 -10  -8  -3    0.02    0.12
  10  -8   3    0.13    0.17
  10   8  -3    0.16    0.16
  10  -8   3    0.16    0.18
  10  -9  -3    0.38    0.21
  10   9   3    0.45    0.19
  10  -9  -3    0.38    0.17
  10  -9   3    0.52    0.20
  10   9  -3    0.87    0.22
  10  -9   3    0.49    0.19
  10 -10  -3    0.55    0.24
  10  10   3    0.73    0.22
  10 -10  -3    0.53    0.21
  10 -10   3    0.42    0.21
  10 -10   3    0.39    0.24
  10  10  -3    0.70    0.23
  10 -11  -3    1.29    0.30
  10 -11  -3    1.07    0.28
  10  11  -3    1.13    0.27
  10 -11   3    1.19    0.29
  10 -11   3    0.58    0.24
  11   0  -3   -0.12    0.13
  11   0  -3   -0.04    0.11
  11   0   3   -0.04    0.14
  11   0   3   -0.25    0.10
  11  -1  -3    0.06    0.13
  11   1   3    0.04    0.08
  11   1   3    0.10    0.13
  11   1   3   -0.02    0.14
  11  -1  -3    0.08    0.11
  11   1  -3    0.01    0.12
  11  -1   3    0.10    0.15
  11  -1   3    0.10    0.12
  11   1  -3   -0.05    0.12
  11   2   3    6.95    0.40
  11   2   3    8.03    0.44
  11   2   3    7.85    0.30
  11  -2  -3    6.59    0.41
  11   2   3    7.63    0.31
  11  -2  -3    7.80    0.37
 -11  -2  -3    7.31    0.35
  11   2  -3    6.86    0.40
  11  -2   3    7.47    0.43
  11   2  -3    7.70    0.45
  11  -2   3    7.59    0.37
  11   3   3   22.77    0.75
  11  -3  -3   19.90    0.74
  11   3   3   21.94    0.74
  11   3   3   21.84    0.59
  11  -3  -3   20.45    0.61
  11   3   3   21.12    0.60
 -11  -3  -3   21.11    0.62
  11   3  -3   22.06    0.73
  11  -3   3   20.40    0.75
  11  -3   3   21.06    0.64
  11  -4  -3    3.15    0.35
  11   4   3    2.88    0.23
  11  -4  -3    3.26    0.26
  11   4   3    3.65    0.35
  11   4  -3    2.97    0.32
 -11  -4  -3    3.02    0.26
  11  -4   3    2.99    0.23
  11  -4   3    3.00    0.33
  11  -5  -3    3.44    0.28
  11   5   3    3.77    0.37
  11  -5  -3    3.78    0.39
 -11  -5  -3    3.38    0.26
  11   5  -3    3.71    0.37
  11  -5   3    3.29    0.37
  11  -6  -3    0.03    0.13
  11   6   3    0.27    0.17
  11  -6  -3    0.32    0.17
  11   6  -3   -0.09    0.13
  11  -6   3    0.46    0.19
 -11  -6  -3    0.16    0.13
  11   7   3    0.29    0.17
  11  -7  -3    0.63    0.19
  11  -7  -3    0.62    0.21
  11   7  -3    0.45    0.19
  11  -7   3    0.63    0.23
  11   8   3    0.01    0.16
  11  -8  -3    0.14    0.15
  11  -8  -3    0.11    0.18
  11   8  -3    0.31    0.20
  11  -8   3    0.20    0.19
  11  -9  -3    0.16    0.19
  11  -9  -3   -0.22    0.13
  11   9   3    0.09    0.18
  11   9  -3    0.04    0.16
  11  -9   3    0.23    0.20
  11  10   3    3.49    0.39
  11 -10  -3    3.37    0.43
  11 -10  -3    3.65    0.41
  11 -10   3    3.16    0.39
  11 -10   3    2.93    0.43
  11  10  -3    3.92    0.43
  12   0   3    1.21    0.24
  12   0   3    1.13    0.20
  12   0  -3    1.41    0.25
  12   0  -3    1.55    0.23
  12   1   3   11.51    0.52
  12   1   3   12.23    0.56
  12  -1  -3   11.10    0.48
  12  -1  -3   12.26    0.58
  12   1  -3   10.32    0.50
  12   1  -3   11.74    0.56
  12  -1   3   11.75    0.56
  12  -1   3   12.06    0.50
  12  -2  -3    0.78    0.22
  12   2   3    0.85    0.22
  12  -2  -3    0.82    0.17
  12   2   3    0.69    0.18
  12   2  -3    1.14    0.23
  12  -2   3    1.00    0.18
 -12  -2  -3    1.09    0.17
  12   2  -3    0.88    0.20
  12  -2   3    0.61    0.19
  12   3   3    3.01    0.32
  12  -3  -3    3.50    0.26
  12   3   3    3.76    0.38
  12  -3  -3    2.50    0.33
  12  -3   3    3.05    0.28
  12  -3   3    3.60    0.38
 -12  -3  -3    3.11    0.25
  12   3  -3    2.79    0.31
  12   4   3    1.41    0.24
  12  -4  -3    2.03    0.29
 -12  -4  -3    1.93    0.22
  12  -4   3    1.88    0.28
  12   4  -3    1.62    0.26
  12  -5  -3    0.23    0.17
  12  -5  -3    0.50    0.16
  12   5   3    0.73    0.22
  12   5  -3    0.69    0.20
  12  -5   3    0.20    0.19
  12  -6  -3    1.40    0.23
  12   6   3    1.62    0.28
  12  -6  -3    1.39    0.28
  12  -6   3    1.73    0.31
  12   6  -3    1.87    0.29
  12  -7  -3    0.49    0.20
  12   7   3    0.60    0.22
  12  -7  -3    0.43    0.18
  12  -7   3    0.45    0.21
  12   7  -3    0.95    0.24
  12  -8  -3    0.61    0.23
  12   8   3    0.91    0.25
  12  -8  -3    0.52    0.19
  12   8  -3    0.64    0.24
  12  -8   3    0.49    0.22
  12   9   3    0.44    0.21
  12  -9  -3    0.55    0.22
  12  -9  -3    0.26    0.21
  12  -9   3    0.20    0.20
  12   9  -3    0.33    0.21
  12 -10  -3    1.45    0.30
  12  10   3    1.54    0.30
  12 -10  -3    1.81    0.36
  12  10  -3    1.45    0.29
  12 -10   3    1.43    0.34
  13   0  -3    0.13    0.14
  13   0  -3   -0.17    0.15
  13   0   3    0.07    0.14
  13   0   3   -0.15    0.15
  13   1   3    3.31    0.37
  13   1   3    2.66    0.31
  13  -1  -3    2.43    0.34
  13  -1  -3    2.25    0.27
  13  -1   3    2.59    0.29
  13   1  -3    2.42    0.33
  13   1  -3    2.94    0.32
  13  -1   3    2.95    0.36
  13   2   3    1.26    0.25
  13  -2  -3    1.12    0.26
  13   2   3    1.04    0.21
  13  -2  -3    1.55    0.23
 -13  -2  -3    1.26    0.19
  13  -2   3    1.21    0.21
  13   2  -3    1.38    0.25
  13  -2   3    1.74    0.30
  13   2  -3    0.84    0.23
  13   3   3    4.24    0.41
  13   3   3    4.23    0.39
  13  -3  -3    3.59    0.39
  13  -3  -3    3.79    0.29
  13   3  -3    3.98    0.39
  13  -3   3    3.51    0.40
  13  -3   3    4.18    0.30
  13   4   3    0.48    0.19
  13  -4  -3    0.37    0.20
  13   4  -3    0.28    0.18
  13  -4   3    0.26    0.18
  13   5   3    2.03    0.31
  13  -5  -3    2.02    0.33
  13   5  -3    1.88    0.30
  13  -5   3    2.18    0.34
  13   6   3    2.56    0.34
  13  -6  -3    2.98    0.40
  13  -6   3    2.60    0.38
  13   6  -3    2.36    0.35
  13   7   3    1.13    0.27
  13  -7  -3    1.28    0.24
  13  -7  -3    1.22    0.28
  13  -7   3    0.95    0.26
  13   7  -3    0.76    0.24
  13  -8  -3    0.58    0.21
  13  -8  -3    0.32    0.21
  13   8   3    0.71    0.24
  13  -8   3    0.45    0.22
  13   8  -3    0.48    0.23
  13  -9  -3    0.30    0.22
  13   9   3    0.34    0.22
  13  -9  -3    0.39    0.20
  13  -9   3    0.26    0.21
  13   9  -3    0.62    0.25
  14   0  -3    3.93    0.43
  14   0  -3    4.21    0.38
  14   0   3    3.83    0.40
  14   0   3    3.70    0.35
  14  -1  -3    1.05    0.27
  14   1   3    1.34    0.24
  14  -1  -3    1.06    0.22
  14   1   3    1.55    0.29
  14   1  -3    0.86    0.24
  14  -1   3    1.09    0.25
  14   1  -3    1.06    0.24
  14  -1   3    1.30    0.22
  14  -2  -3    0.63    0.25
  14   2   3    0.60    0.20
  14  -2  -3    1.01    0.20
  14   2   3    0.56    0.22
  14   2  -3    0.76    0.24
  14  -2   3    0.70    0.18
  14  -2   3    0.89    0.26
  14   2  -3    0.66    0.21
  14   3   3    0.32    0.20
  14  -3  -3    0.41    0.21
  14   3   3    0.65    0.22
  14   3  -3    0.20    0.19
  14  -3   3    0.61    0.17
  14  -3   3    0.49    0.22
  14   4   3    2.19    0.34
  14  -4  -3    1.67    0.30
  14   4  -3    1.86    0.32
  14  -4   3    1.79    0.31
  14   5   3    0.14    0.20
  14  -5  -3    0.45    0.22
  14   5  -3    0.12    0.18
  14  -5   3    0.20    0.19
  14  -6  -3    0.67    0.25
  14   6   3    0.93    0.27
  14  -6   3    0.32    0.24
  14   6  -3    0.32    0.20
  14  -7  -3    0.33    0.23
  14   7   3    1.14    0.28
  14   7  -3    0.30    0.23
  14  -7   3    0.72    0.26
  14  -8  -3    0.14    0.20
  14   8   3    0.13    0.22
  14  -8   3    0.21    0.22
  14   8  -3    0.57    0.24
  15   0   3    0.07    0.15
  15   0  -3    0.01    0.20
  15   0  -3   -0.06    0.14
  15   0   3    0.14    0.17
  15  -1  -3   -0.05    0.13
  15  -1  -3   -0.02    0.18
  15   1   3   -0.02    0.14
  15   1   3   -0.19    0.17
  15   1  -3    0.10    0.15
  15   1  -3   -0.15    0.18
  15  -1   3    0.05    0.19
  15  -1   3    0.02    0.13
  15  -2  -3    3.24    0.34
  15   2   3    2.90    0.38
  15  -2  -3    2.70    0.40
  15   2   3    3.56    0.40
  15  -2   3    2.80    0.31
  15  -2   3    2.80    0.39
  15   2  -3    2.61    0.34
  15   2  -3    2.72    0.37
  15  -3  -3    0.37    0.21
  15   3   3    0.46    0.22
  15   3   3    0.48    0.20
  15   3  -3    0.46    0.21
  15  -3   3    0.27    0.22
  15   4   3   -0.26    0.16
  15  -4  -3    0.06    0.18
  15  -4   3   -0.16    0.18
  15   4  -3   -0.25    0.16
  15   5   3    0.56    0.24
  15  -5  -3    0.27    0.23
  15   5  -3    0.57    0.23
  15  -5   3    0.63    0.27
  15  -6  -3    0.13    0.20
  15   6   3    0.20    0.21
  15   6  -3    0.11    0.21
  15  -6   3    0.17    0.19
  15   7   3    0.37    0.24
  15  -7  -3    0.55    0.27
  15   7  -3    1.10    0.30
  15  -7   3    1.00    0.29
  16   0  -3    1.41    0.27
  16   0   3    1.65    0.33
  16   0  -3    2.04    0.37
  16   0   3    2.12    0.31
  16  -1  -3    0.79    0.28
  16  -1  -3    0.62    0.20
  16   1   3    0.58    0.21
  16   1   3    0.40    0.22
  16  -1   3    0.60    0.24
  16  -1   3    0.59    0.20
  16   1  -3    0.54    0.24
  16   1  -3    0.26    0.20
  16   2   3   -0.07    0.18
  16   2   3   -0.03    0.17
  16  -2  -3   -0.17    0.19
  16  -2  -3   -0.01    0.18
  16   2  -3   -0.13    0.15
  16   2  -3   -0.17    0.17
  16  -2   3   -0.26    0.11
  16  -2   3    0.08    0.20
  16  -3  -3    0.28    0.24
  16   3   3    0.30    0.22
  16   3   3   -0.13    0.18
  16  -3   3    0.61    0.25
  16   3  -3    0.41    0.22
  16   4   3    0.12    0.19
  16  -4  -3    0.31    0.23
  16  -4   3    0.22    0.23
  16   4  -3   -0.19    0.17
  16  -5  -3    0.18    0.21
  16   5   3   -0.16    0.18
  16   5  -3    0.27    0.21
  16  -5   3    0.08    0.22
  17   0  -3   -0.11    0.21
  17   0   3    0.21    0.24
  17   0   3    0.03    0.15
  17   0  -3   -0.02    0.15
  17  -1  -3    0.08    0.20
  17   1   3    0.17    0.17
  17  -1  -3    0.27    0.18
  17   1   3    0.71    0.27
  17  -1   3    0.41    0.19
  17   1  -3    0.15    0.21
  17  -1   3    0.31    0.25
  17   1  -3    0.40    0.20
  17   2   3    0.57    0.22
  17   2   3    0.77    0.28
  17  -2  -3    0.79    0.29
  17   2  -3    0.49    0.23
  17  -2   3    0.93    0.31
  17   3   3    0.20    0.20
  17  -3  -3   -0.20    0.18
  17  -3   3    0.08    0.23
  17   3  -3    0.24    0.20
   0   0   4 1000.00   16.66
   0   0   4  937.64   16.59
   0   1   4    0.00    0.06
   0   1   4   -0.08    0.05
   0  -1   4    0.00    0.06
   0  -1   4   -0.04    0.06
   0  -1  -4   -0.04    0.06
   0   2   4    9.16    0.26
   0   2  -4    8.97    0.27
   0  -2  -4    9.95    0.29
   0  -2   4    8.83    0.28
   0  -2   4    8.89    0.27
   0   2   4    9.27    0.26
   0  -2  -4    9.19    0.21
   0   3  -4   -0.03    0.06
   0  -3  -4    0.01    0.08
   0  -3   4   -0.06    0.07
   0   3   4   -0.02    0.06
   0   3   4    0.11    0.07
   0  -3  -4   -0.01    0.05
   0  -3   4   -0.03    0.07
   0  -3   4    0.12    0.07
   0   4   4   26.10    0.55
   0  -4  -4   26.51    0.65
   0  -4   4   25.73    0.60
   0   4   4   25.01    0.60
   0   4  -4   27.40    0.60
   0   4   4   25.05    0.59
   0  -4  -4   26.62    0.59
   0  -4   4   25.68    0.64
   0  -4   4   25.73    0.62
   0  -4   4   25.55    0.62
   0  -5   4    0.04    0.09
   0  -5   4   -0.08    0.08
   0  -5   4    0.15    0.09
   0  -5   4   -0.06    0.07
   0   5   4   -0.16    0.06
   0   5  -4   -0.06    0.06
   0   5   4    0.16    0.08
   0  -5  -4    0.00    0.08
   0  -5  -4    0.00    0.07
   0   5   4   -0.02    0.05
   0  -6   4    3.86    0.25
   0  -6   4    3.15    0.23
   0   6   4    3.57    0.23
   0  -6  -4    3.77    0.25
   0   6  -4    3.55    0.19
   0   6   4    3.90    0.17
   0  -6  -4    3.58    0.21
   0  -6   4    3.74    0.26
   0   6   4    3.36    0.22
   0  -6   4    3.56    0.23
   0   7  -4    0.03    0.07
   0  -7  -4   -0.16    0.09
   0   7   4   -0.01    0.06
   0  -7   4    0.05    0.11
   0   7   4    0.04    0.09
   0   7   4   -0.01    0.09
   0  -7   4   -0.04    0.10
   0  -7   4   -0.12    0.10
   0  -7   4    0.07    0.10
   0  -7  -4   -0.04    0.08
   0  -8   4   19.82    0.64
   0  -8  -4   21.02    0.64
   0   8   4   20.42    0.63
   0   8  -4   20.73    0.58
   0  -8   4   21.14    0.71
   0  -8  -4   21.33    0.68
   0   8   4   20.50    0.65
   0  -8   4   19.27    0.62
   0  -8   4   20.70    0.66
   0  -9   4    0.11    0.13
   0   9   4   -0.14    0.11
   0  -9   4   -0.05    0.12
   0  -9  -4    0.09    0.12
   0  -9   4    0.06    0.13
   0  -9   4   -0.12    0.13
   0  -9  -4   -0.05    0.12
   0 -10  -4    8.42    0.47
   0 -10  -4    8.58    0.45
   0 -10   4    8.21    0.50
   0 -10  -4    9.03    0.41
   0 -10   4    8.34    0.44
   0 -10   4    8.83    0.46
   0 -10   4    7.69    0.43
   0 -11   4    0.04    0.15
   0 -11  -4    0.01    0.11
   0 -11  -4   -0.13    0.13
   0 -11  -4   -0.04    0.10
   0 -11   4    0.10    0.15
   0 -11   4    0.13    0.15
   0 -11  -4    0.12    0.15
   0 -11   4    0.07    0.14
   0 -12   4   11.31    0.57
   0 -12  -4    9.98    0.48
   0 -12   4    9.67    0.54
   0 -12  -4   10.80    0.57
   0 -12   4   10.49    0.54
   0 -12  -4    9.96    0.56
   0 -12  -4   11.23    0.64
   0 -12   4    9.70    0.60
   0 -13   4   -0.06    0.18
   0 -13   4   -0.07    0.16
   0 -13   4    0.24    0.19
   0 -13  -4    0.22    0.20
   0 -13  -4   -0.18    0.14
   0 -13   4    0.01    0.16
  -1   0   4    0.01    0.05
   1   0  -4    0.13    0.07
   1   0   4    0.00    0.04
   1   0   4   -0.03    0.06
   1   0   4    0.04    0.06
  -1   0   4   -0.06    0.04
   1   0  -4   -0.04    0.05
  -1  -1   4   30.84    0.61
  -1  -1   4   30.75    0.62
   1  -1  -4   30.76    0.57
   1   1   4   29.93    0.63
   1  -1  -4   31.68    0.63
   1  -1  -4   31.97    0.59
   1   1   4   30.98    0.64
  -1  -1  -4   31.73    0.66
  -1   1   4   31.37    0.59
   1  -1   4   30.76    0.61
   1   1  -4   30.85    0.66
  -1   1   4   30.06    0.59
   1  -1   4   31.52    0.64
   1   2   4   25.24    0.55
   1  -2  -4   25.21    0.50
   1  -2  -4   26.00    0.56
   1   2   4   24.28    0.55
  -1  -2   4   25.02    0.55
  -1  -2   4   23.59    0.54
   1   2  -4   25.58    0.57
  -1  -2  -4   25.30    0.57
   1  -2   4   25.79    0.57
   1  -2   4   24.84    0.56
  -1   2   4   25.90    0.52
  -1   2   4   25.48    0.51
   1  -2   4   25.27    0.56
   1   3   4   40.28    0.83
   1  -3  -4   43.23    0.88
  -1  -3   4   40.82    0.80
   1  -3  -4   42.08    0.82
   1   3   4   39.30    0.81
   1   3   4   39.93    0.84
  -1  -3   4   39.29    0.83
   1  -3   4   38.80    0.84
   1  -3   4   39.72    0.85
  -1   3   4   41.23    0.80
   1  -3   4   40.01    0.86
   1   3  -4   40.72    0.86
   1  -3   4   39.92    0.84
  -1   3   4   40.96    0.80
  -1  -3  -4   41.68    0.89
   1   4   4    4.73    0.20
  -1  -4   4    4.60    0.21
   1  -4  -4    4.98    0.23
   1   4   4    4.61    0.22
   1  -4  -4    5.34    0.21
   1   4   4    4.81    0.22
  -1  -4   4    4.71    0.23
  -1   4   4    4.86    0.21
   1  -4   4    4.19    0.23
  -1  -4  -4    5.01    0.20
   1  -4   4    4.51    0.22
   1   4  -4    4.69    0.21
   1  -4   4    4.69    0.23
   1  -4   4    4.69    0.24
  -1  -4  -4    4.53    0.23
  -1   4   4    4.97    0.21
   1  -5  -4    1.99    0.16
  -1  -5   4    2.62    0.17
   1   5   4    2.26    0.15
   1  -5  -4    2.50    0.20
   1   5   4    2.47    0.19
  -1  -5   4    2.23    0.19
   1   5   4    2.29    0.19
  -1   5   4    1.92    0.16
  -1  -5  -4    1.96    0.18
   1   5  -4    2.15    0.16
  -1   5   4    2.23    0.12
   1  -5   4    2.13    0.18
   1  -5   4    2.39    0.19
   1  -5   4    2.22    0.19
  -1   5   4    2.24    0.17
   1  -5   4    2.26    0.19
  -1  -5  -4    2.25    0.16
   1  -6  -4   12.82    0.45
   1   6   4   13.50    0.44
   1  -6  -4   13.23    0.42
  -1  -6   4   12.56    0.42
   1   6   4   12.91    0.45
   1   6   4   13.46    0.37
  -1  -6   4   13.24    0.45
   1  -6   4   13.36    0.48
   1  -6   4   13.94    0.46
  -1  -6  -4   13.13    0.46
   1  -6   4   13.24    0.44
  -1   6   4   13.14    0.43
  -1   6   4   12.73    0.42
   1   6  -4   13.25    0.39
   1  -6   4   12.00    0.43
  -1  -6  -4   12.58    0.41
  -1   6   4   13.20    0.32
   1   7   4    2.71    0.23
   1  -7  -4    2.83    0.26
  -1  -7   4    2.45    0.25
   1  -7  -4    2.90    0.22
   1   7   4    2.60    0.17
   1   7   4    2.68    0.24
  -1  -7   4    2.71    0.22
  -1  -7   4    3.14    0.24
  -1  -7   4    2.63    0.26
  -1  -7  -4    2.98    0.22
  -1   7   4    2.80    0.14
   1  -7   4    2.97    0.23
   1  -7   4    2.73    0.25
   1   7  -4    2.74    0.19
  -1   7   4    2.38    0.22
   1  -7   4    2.96    0.24
  -1   7   4    2.75    0.23
   1  -7   4    2.79    0.25
  -1  -7  -4    2.15    0.22
   1   8   4    1.66    0.23
  -1  -8   4    1.72    0.24
   1  -8  -4    1.50    0.21
  -1  -8   4    1.51    0.21
  -1  -8   4    1.54    0.21
   1   8   4    2.38    0.26
   1   8   4    1.87    0.18
  -1  -8   4    1.93    0.22
   1  -8  -4    1.85    0.18
   1  -8  -4    1.94    0.23
  -1  -8  -4    1.62    0.24
   1   8  -4    1.82    0.18
   1  -8   4    1.42    0.22
   1  -8   4    1.77    0.21
   1  -8   4    1.29    0.20
  -1   8   4    1.69    0.22
  -1   8   4    1.69    0.21
   1  -8   4    1.33    0.21
  -1  -8  -4    1.73    0.21
   1  -9  -4   10.44    0.41
  -1  -9   4    9.89    0.46
   1   9   4   10.72    0.49
   1  -9  -4   10.40    0.40
   1  -9  -4   11.36    0.48
  -1  -9   4    9.48    0.47
  -1  -9   4   10.75    0.47
  -1  -9   4   10.61    0.52
   1   9   4   10.45    0.47
   1  -9  -4   10.62    0.50
  -1  -9  -4   11.10    0.47
  -1   9   4   10.65    0.46
  -1  -9  -4   10.68    0.49
   1  -9   4    9.58    0.51
   1  -9   4   10.18    0.46
   1  -9   4   11.46    0.48
   1  -9   4   10.60    0.48
  -1 -10   4    2.79    0.34
   1 -10  -4    3.40    0.33
  -1 -10   4    3.00    0.31
   1 -10  -4    3.26    0.33
  -1 -10   4    3.32    0.33
   1 -10  -4    3.04    0.25
   1 -10  -4    3.05    0.26
  -1 -10   4    3.45    0.32
  -1 -10  -4    3.64    0.36
  -1 -10  -4    3.46    0.30
   1 -10   4    3.06    0.31
   1 -10   4    2.75    0.33
   1 -10   4    2.68    0.30
   1 -10   4    2.39    0.28
   1 -11  -4    1.67    0.22
  -1 -11   4    1.71    0.25
  -1 -11   4    1.61    0.26
   1 -11  -4    1.58    0.27
  -1 -11   4    1.59    0.29
   1 -11  -4    1.74    0.27
   1 -11  -4    1.75    0.28
  -1 -11   4    2.15    0.30
   1 -11   4    1.56    0.26
   1 -11   4    1.38    0.27
  -1 -11  -4    1.98    0.28
  -1 -11  -4    1.81    0.28
   1 -11   4    1.59    0.25
   1 -11   4    1.60    0.26
  -1 -12   4    1.70    0.28
   1 -12  -4    2.02    0.31
   1 -12  -4    1.88    0.32
  -1 -12   4    1.77    0.29
  -1 -12   4    1.69    0.32
  -1 -12   4    1.41    0.26
   1 -12   4    1.32    0.26
   1 -12   4    1.58    0.28
  -1 -12  -4    1.10    0.21
  -1 -12  -4    1.73    0.28
   1 -12   4    1.62    0.26
   1 -12   4    1.41    0.28
  -1 -12  -4    1.61    0.23
  -1 -12  -4    1.65    0.29
  -1 -13   4   -0.05    0.17
  -1 -13   4    0.23    0.18
  -1 -13   4    0.42    0.24
  -1 -13   4    0.21    0.19
   1 -13  -4   -0.02    0.19
   1 -13  -4    0.06    0.17
   1 -13   4    0.35    0.19
  -1 -13  -4    0.18    0.20
   1 -13   4    0.35    0.22
   1 -13   4    0.33    0.20
   1 -13   4    0.17    0.17
  -1 -13  -4    0.17    0.16
   2   0  -4  108.80    1.95
   2   0  -4  107.85    1.92
   2   0  -4  106.27    1.88
   2   0   4  105.79    1.94
   2   0   4  108.46    1.89
   2  -1  -4   74.89    1.40
   2   1   4   74.05    1.41
   2  -1  -4   76.18    1.37
   2  -1  -4   74.75    1.37
   2   1   4   75.30    1.40
   2   1   4   76.22    1.33
  -2   1   4   74.22    1.30
   2  -1   4   75.33    1.38
   2  -1   4   74.87    1.40
  -2  -1  -4   76.50    1.42
   2  -1   4   76.05    1.41
  -2   1   4   75.38    1.30
   2   1  -4   76.92    1.43
   2   2   4   91.78    1.71
   2  -2  -4   94.82    1.74
   2   2   4   89.57    1.69
   2  -2  -4   96.28    1.72
   2   2   4   89.89    1.70
  -2  -2  -4   96.10    1.77
   2   2  -4   94.10    1.77
   2  -2   4   91.07    1.70
   2  -2   4   91.76    1.71
  -2   2   4   94.18    1.61
   2  -2   4   92.41    1.70
  -2   2   4   93.33    1.61
   2  -3  -4   27.80    0.64
   2   3   4   27.36    0.63
   2  -3  -4   28.60    0.51
   2  -3  -4   28.71    0.51
   2   3   4   27.54    0.64
   2   3   4   27.42    0.61
   2  -3  -4   28.10    0.61
   2  -3  -4   27.90    0.51
  -2  -3   4   27.52    0.57
   2  -3   4   27.91    0.63
   2   3  -4   28.10    0.64
  -2  -3  -4   29.10    0.66
   2  -3   4   27.73    0.64
   2  -3   4   27.70    0.64
  -2   3   4   28.33    0.56
   2  -3   4   26.66    0.65
  -2   3   4   27.19    0.56
   2   4   4   23.88    0.55
   2   4   4   23.76    0.59
   2  -4  -4   23.94    0.49
   2  -4  -4   23.10    0.59
   2   4   4   23.08    0.59
   2  -4  -4   23.57    0.48
  -2  -4   4   23.52    0.53
   2  -4  -4   23.71    0.56
   2  -4   4   22.75    0.59
   2   4  -4   24.14    0.58
  -2   4   4   23.90    0.53
   2  -4   4   23.68    0.59
   2  -4   4   21.70    0.60
  -2  -4  -4   23.69    0.61
  -2   4   4   23.31    0.53
   2  -4   4   23.60    0.58
   2  -5  -4   43.77    0.97
   2  -5  -4   44.27    0.94
   2  -5  -4   42.55    0.84
   2   5   4   41.15    0.93
  -2  -5   4   42.12    0.89
   2   5   4   41.38    0.95
   2  -5  -4   42.82    0.85
   2   5   4   41.31    0.88
  -2  -5  -4   40.94    0.96
  -2   5   4   41.83    0.88
   2  -5   4   43.02    0.93
   2  -5   4   40.73    0.93
   2  -5   4   41.85    0.98
  -2   5   4   41.17    0.79
   2  -5   4   40.42    0.94
   2   5  -4   42.57    0.92
  -2   5   4   42.54    0.89
   2   6   4    7.88    0.34
   2  -6  -4    8.09    0.27
   2   6   4    8.48    0.36
   2  -6  -4    8.09    0.33
   2  -6  -4    8.37    0.28
  -2  -6   4    8.22    0.32
   2   6   4    8.40    0.30
   2  -6  -4    8.42    0.36
  -2   6   4    9.00    0.32
   2  -6   4    8.14    0.35
   2  -6   4    8.23    0.37
   2   6  -4    8.33    0.31
   2  -6   4    8.21    0.34
  -2  -6  -4    7.85    0.35
  -2   6   4    8.13    0.32
   2  -6   4    8.65    0.36
  -2   6   4    8.06    0.22
   2   7   4    3.78    0.21
   2  -7  -4    4.03    0.21
   2  -7  -4    3.66    0.25
   2  -7  -4    4.08    0.29
  -2  -7   4    3.29    0.24
   2   7   4    3.67    0.27
   2  -7  -4    4.15    0.21
   2   7   4    4.64    0.28
   2   7  -4    3.84    0.23
   2  -7   4    4.07    0.29
  -2  -7  -4    3.83    0.24
   2  -7   4    3.55    0.25
  -2  -7  -4    4.02    0.27
  -2   7   4    3.80    0.24
   2  -7   4    3.80    0.27
  -2   7   4    3.75    0.25
   2  -7   4    3.68    0.27
   2   8   4   15.53    0.57
   2  -8  -4   14.69    0.46
   2  -8  -4   15.24    0.54
   2   8   4   15.25    0.45
   2   8   4   15.22    0.56
  -2  -8   4   15.93    0.56
  -2  -8   4   15.35    0.53
   2  -8  -4   15.90    0.58
   2  -8  -4   15.90    0.46
  -2  -8  -4   16.27    0.58
   2  -8   4   16.66    0.58
   2  -8   4   14.54    0.58
  -2   8   4   15.66    0.54
   2  -8   4   15.11    0.53
  -2   8   4   16.12    0.54
   2   8  -4   15.44    0.48
   2  -8   4   15.97    0.56
  -2  -8  -4   15.80    0.54
  -2  -9   4    7.92    0.42
   2   9   4    8.66    0.46
  -2  -9   4    9.08    0.41
   2  -9  -4    8.72    0.34
   2  -9  -4    8.83    0.43
   2  -9  -4    7.65    0.43
   2   9   4    8.23    0.44
  -2  -9   4    7.53    0.41
   2  -9  -4    8.71    0.35
  -2  -9   4    7.60    0.46
   2  -9   4    8.53    0.41
  -2  -9  -4    8.26    0.41
   2  -9   4    8.54    0.48
  -2  -9  -4    9.17    0.45
   2  -9   4    8.48    0.44
   2  -9   4    7.75    0.41
  -2 -10   4    0.64    0.18
  -2 -10   4    0.42    0.20
   2 -10  -4    0.64    0.18
  -2 -10   4    0.44    0.16
   2 -10  -4    0.62    0.18
   2 -10  -4    0.58    0.14
  -2 -10   4    0.57    0.19
   2 -10   4    0.46    0.18
   2 -10   4    1.05    0.21
   2 -10   4    0.62    0.19
  -2 -10  -4    0.67    0.20
   2 -10   4    0.50    0.17
  -2 -10  -4    0.63    0.18
  -2 -11   4    2.43    0.35
  -2 -11   4    2.17    0.31
  -2 -11   4    1.76    0.26
   2 -11  -4    1.76    0.27
   2 -11  -4    1.93    0.29
  -2 -11   4    1.46    0.25
  -2 -11  -4    1.68    0.26
  -2 -11  -4    1.93    0.28
   2 -11   4    1.71    0.24
   2 -11   4    2.19    0.28
   2 -11   4    1.41    0.27
   2 -11   4    1.98    0.29
  -2 -12   4    0.49    0.20
   2 -12  -4    0.32    0.19
  -2 -12   4    0.69    0.25
  -2 -12   4    0.99    0.22
  -2 -12   4    0.72    0.22
   2 -12  -4    0.46    0.22
  -2 -12  -4    0.53    0.19
   2 -12   4    0.83    0.27
   2 -12   4    0.59    0.18
  -2 -12  -4    0.47    0.20
   2 -12   4    0.55    0.20
   2 -12   4    0.95    0.25
   2 -13  -4    0.26    0.22
  -2 -13   4    0.07    0.17
  -2 -13   4   -0.04    0.18
  -2 -13   4    0.07    0.17
  -2 -13   4    0.16    0.19
   2 -13  -4   -0.08    0.17
  -2 -13  -4    0.38    0.21
   2 -13   4    0.10    0.20
   2 -13   4    0.30    0.19
  -2 -13  -4    0.04    0.14
   2 -13   4    0.41    0.18
   2 -13   4    0.00    0.15
  -2 -13  -4    0.12    0.16
   3   0  -4   -0.05    0.03
   3   0   4   -0.08    0.07
   3   0   4    0.07    0.06
   3   0  -4    0.08    0.06
   3   0  -4   -0.06    0.07
   3   0   4    0.02    0.07
   3   0   4   -0.11    0.06
   3  -1  -4    8.05    0.26
   3   1   4    7.90    0.27
   3   1   4    7.85    0.27
   3  -1  -4    8.00    0.22
   3   1   4    7.84    0.26
   3  -1  -4    8.04    0.25
   3   1   4    7.74    0.23
   3   1  -4    7.56    0.27
   3  -1   4    7.88    0.27
   3  -1   4    8.46    0.26
   3  -1   4    7.63    0.25
   3   2   4    0.97    0.12
   3  -2  -4    0.91    0.10
   3   2   4    0.94    0.12
   3  -2  -4    0.98    0.10
   3  -2  -4    0.92    0.11
   3   2   4    0.80    0.11
   3  -2   4    1.05    0.12
  -3  -2  -4    1.11    0.13
   3  -2   4    1.08    0.11
   3  -2   4    1.02    0.12
   3   2  -4    0.86    0.12
   3   3   4   59.64    1.16
   3  -3  -4   57.70    1.16
   3   3   4   57.40    1.16
   3  -3  -4   59.49    1.15
  -3  -3   4   54.67    1.05
   3   3   4   56.73    1.17
  -3   3   4   58.26    1.05
   3  -3   4   58.61    1.19
   3   3  -4   58.58    1.18
  -3   3   4   57.65    1.05
  -3  -3  -4   57.82    1.18
   3  -3   4   57.67    1.17
   3  -3   4   56.84    1.14
   3  -3   4   56.96    1.15
   3  -4  -4   10.52    0.36
   3  -4  -4   10.19    0.34
  -3  -4   4   10.57    0.29
   3   4   4    9.65    0.35
   3   4   4   10.14    0.34
   3   4   4    9.91    0.36
   3  -4   4    9.88    0.33
  -3   4   4   10.14    0.28
   3  -4   4    9.30    0.36
   3  -4   4   10.42    0.35
   3   4  -4   10.37    0.35
  -3  -4  -4   10.60    0.37
  -3   4   4    9.93    0.28
   3  -4   4   10.33    0.36
   3  -5  -4    2.88    0.20
   3  -5  -4    2.36    0.09
   3   5   4    2.45    0.21
   3   5   4    2.58    0.18
  -3  -5   4    2.26    0.15
   3  -5  -4    2.48    0.10
   3   5   4    1.88    0.19
   3  -5  -4    2.40    0.18
   3  -5   4    2.67    0.23
  -3   5   4    2.12    0.15
  -3  -5  -4    2.72    0.21
   3   5  -4    2.39    0.19
   3  -5   4    2.50    0.20
   3  -5   4    2.13    0.18
   3  -5   4    2.62    0.22
  -3   5   4    2.27    0.15
   3   6   4    0.15    0.10
   3  -6  -4    0.23    0.12
  -3  -6   4    0.21    0.09
   3  -6  -4    0.33    0.06
   3  -6  -4    0.30    0.11
   3   6   4    0.25    0.11
   3   6   4    0.32    0.10
   3  -6  -4    0.20    0.06
   3  -6   4    0.07    0.11
  -3   6   4    0.07    0.08
  -3   6   4    0.30    0.05
  -3   6   4    0.27    0.09
  -3  -6  -4    0.29    0.11
   3   6  -4    0.18    0.10
   3  -6   4    0.39    0.12
   3  -6   4    0.17    0.10
   3  -6   4    0.18    0.12
   3  -7  -4   23.19    0.67
   3  -7  -4   23.02    0.70
   3  -7  -4   23.16    0.54
   3   7   4   21.49    0.59
   3   7   4   23.08    0.68
   3  -7  -4   23.41    0.53
   3   7   4   22.20    0.67
  -3  -7   4   21.97    0.60
  -3   7   4   22.93    0.62
   3  -7   4   23.05    0.72
   3   7  -4   23.30    0.63
  -3   7   4   22.14    0.62
  -3  -7  -4   22.73    0.69
   3  -7   4   20.89    0.62
   3  -7   4   22.59    0.68
   3  -7   4   22.10    0.65
   3  -8  -4   15.49    0.56
   3  -8  -4   16.21    0.60
   3   8   4   17.56    0.61
  -3  -8   4   16.88    0.53
   3  -8  -4   16.92    0.44
   3   8   4   15.13    0.56
   3   8   4   15.33    0.48
   3  -8  -4   15.93    0.45
   3  -8   4   15.42    0.53
   3  -8   4   14.90    0.61
   3   8  -4   16.57    0.52
  -3   8   4   15.81    0.53
   3  -8   4   16.65    0.59
   3  -8   4   14.81    0.54
  -3  -8  -4   16.75    0.60
  -3  -9   4    5.05    0.32
   3  -9  -4    5.26    0.37
   3   9   4    5.31    0.36
   3   9   4    4.61    0.35
   3  -9  -4    4.70    0.33
  -3  -9  -4    4.15    0.32
  -3  -9  -4    5.00    0.35
   3   9  -4    4.92    0.29
   3  -9   4    4.43    0.36
   3  -9   4    4.83    0.33
   3  -9   4    4.48    0.35
   3  -9   4    4.84    0.32
  -3 -10   4    1.44    0.25
   3 -10  -4    1.18    0.22
   3 -10  -4    1.50    0.24
  -3 -10   4    1.68    0.23
  -3 -10   4    1.50    0.24
   3 -10   4    1.80    0.24
   3 -10   4    1.76    0.28
  -3 -10  -4    1.63    0.25
   3 -10   4    1.50    0.25
   3 -10   4    1.75    0.23
  -3 -10  -4    1.75    0.25
  -3 -11   4    3.31    0.33
  -3 -11   4    3.45    0.41
   3 -11  -4    3.37    0.37
   3 -11  -4    3.61    0.36
  -3 -11   4    3.03    0.34
  -3 -11   4    3.36    0.37
  -3 -11  -4    2.44    0.30
   3 -11   4    3.49    0.41
   3 -11   4    4.79    0.43
  -3 -11  -4    3.74    0.37
   3 -11   4    3.37    0.32
   3 -11   4    3.63    0.34
  -3 -12   4    0.31    0.17
  -3 -12   4    0.16    0.19
  -3 -12   4   -0.02    0.16
  -3 -12   4   -0.13    0.15
   3 -12  -4    0.00    0.16
   3 -12  -4    0.07    0.19
  -3 -12  -4    0.09    0.16
   3 -12   4    0.13    0.19
  -3 -12  -4   -0.04    0.15
   3 -12   4    0.37    0.16
   3 -12   4   -0.12    0.13
   3 -12   4   -0.05    0.19
   3 -13  -4    0.59    0.23
  -3 -13   4    0.70    0.26
   3 -13  -4    0.47    0.22
  -3 -13   4    0.69    0.23
  -3 -13   4    0.85    0.24
  -3 -13   4    0.51    0.22
   3 -13   4    0.55    0.20
   3 -13   4    0.27    0.20
   3 -13   4    0.54    0.23
  -3 -13  -4    0.85    0.25
   3 -13   4    0.96    0.28
   4   0  -4   19.00    0.49
   4   0   4   18.56    0.48
   4   0  -4   19.36    0.37
   4   0  -4   19.71    0.49
   4   0   4   20.07    0.47
   4   0   4   19.61    0.48
   4   1   4   19.61    0.47
   4   1   4   19.97    0.49
   4  -1  -4   19.37    0.49
   4  -1  -4   19.97    0.48
   4  -1  -4   19.82    0.42
   4   1   4   19.46    0.49
   4   1   4   20.06    0.50
   4   1  -4   19.96    0.50
   4  -1   4   20.42    0.49
   4  -1   4   19.22    0.48
   4   1  -4   19.52    0.51
   4  -1   4   18.93    0.47
   4  -1   4   19.57    0.49
   4   2   4    4.83    0.20
   4  -2  -4    4.58    0.21
   4   2   4    4.40    0.21
   4   2   4    4.69    0.23
   4  -2  -4    5.09    0.20
   4   2   4    4.53    0.22
   4  -2  -4    4.83    0.19
   4  -2   4    4.40    0.21
  -4  -2  -4    4.21    0.21
   4  -2   4    4.13    0.19
   4  -2   4    4.80    0.21
   4  -2   4    4.61    0.23
   4   2  -4    5.13    0.24
  -4  -3   4   24.85    0.49
   4   3   4   24.01    0.62
   4  -3  -4   24.62    0.58
   4   3   4   25.54    0.62
   4  -3  -4   24.78    0.60
   4  -3  -4   24.64    0.54
   4   3   4   25.01    0.62
   4  -3   4   25.77    0.65
  -4  -3  -4   25.08    0.62
   4  -3   4   25.55    0.59
  -4   3   4   24.51    0.47
   4  -3   4   24.27    0.60
   4   3  -4   23.78    0.62
  -4   3   4   24.93    0.48
   4  -3   4   24.89    0.56
  -4  -4   4   52.36    0.99
   4  -4  -4   53.93    1.12
   4   4   4   52.17    1.10
   4   4   4   50.79    1.12
   4   4   4   51.67    1.11
   4  -4  -4   53.50    1.13
   4  -4   4   52.38    1.08
  -4   4   4   50.76    0.99
  -4   4   4   52.20    0.99
   4  -4   4   51.88    1.15
   4  -4   4   52.26    1.01
   4  -4   4   52.69    1.13
   4  -4   4   53.86    1.09
   4   4  -4   52.24    1.13
  -4  -4  -4   53.39    1.14
   4   5   4    3.03    0.23
   4  -5  -4    2.84    0.20
  -4  -5   4    2.86    0.16
   4   5   4    3.11    0.21
   4  -5  -4    2.81    0.21
   4   5   4    2.76    0.22
  -4   5   4    2.83    0.16
   4  -5   4    3.25    0.15
   4  -5   4    2.97    0.21
  -4  -5  -4    3.00    0.22
   4  -5   4    2.99    0.24
   4   5  -4    2.92    0.21
   4  -5   4    2.79    0.20
  -4   5   4    2.90    0.16
   4  -5   4    3.10    0.24
   4   6   4    5.69    0.28
   4  -6  -4    4.79    0.29
  -4  -6   4    5.53    0.24
   4  -6  -4    5.73    0.29
   4   6   4    5.72    0.31
   4  -6   4    5.20    0.31
  -4   6   4    5.41    0.24
   4   6  -4    5.21    0.27
   4  -6   4    5.27    0.28
   4  -6   4    5.51    0.33
  -4   6   4    5.59    0.25
   4  -6   4    5.44    0.27
  -4  -6  -4    5.71    0.30
   4  -6   4    5.44    0.19
   4   7   4    0.39    0.14
  -4  -7   4    0.95    0.13
   4   7   4    0.91    0.18
   4  -7  -4    0.95    0.17
   4   7   4    0.72    0.14
   4  -7  -4    0.80    0.16
   4  -7   4    1.04    0.19
   4   7  -4    0.94    0.16
   4  -7   4    0.74    0.15
  -4   7   4    0.86    0.14
   4  -7   4    0.60    0.13
  -4  -7  -4    0.45    0.13
  -4   7   4    0.77    0.13
   4  -7   4    0.96    0.18
   4  -8  -4    1.50    0.22
   4  -8  -4    1.78    0.24
   4   8   4    1.45    0.18
   4   8   4    1.56    0.23
  -4  -8   4    1.59    0.19
   4   8   4    1.80    0.23
  -4   8   4    1.39    0.19
   4   8  -4    1.35    0.18
  -4  -8  -4    1.62    0.23
   4  -8   4    1.15    0.21
   4  -8   4    1.44    0.19
   4  -8   4    1.38    0.19
   4  -8   4    1.35    0.24
   4   9   4    0.64    0.18
   4  -9  -4    0.63    0.17
  -4  -9   4    0.55    0.15
   4  -9  -4    0.89    0.20
   4   9   4    0.66    0.14
   4  -9   4    0.78    0.21
   4   9  -4    0.93    0.17
   4  -9   4    0.71    0.16
   4  -9   4    0.66    0.20
   4  -9   4    0.84    0.17
  -4  -9  -4    0.90    0.20
   4 -10  -4    0.37    0.18
   4 -10  -4    0.27    0.17
  -4 -10   4    0.61    0.16
   4 -10   4    0.31    0.14
  -4 -10  -4    0.26    0.16
   4 -10   4    0.75    0.21
   4 -10   4    0.34    0.14
   4 -10   4    0.40    0.19
  -4 -10  -4    0.85    0.20
  -4 -11   4    0.78    0.19
   4 -11  -4    1.29    0.25
  -4 -11   4    1.17    0.27
   4 -11  -4    0.93    0.24
  -4 -11   4    1.11    0.24
  -4 -11  -4    1.21    0.24
   4 -11   4    0.74    0.22
   4 -11   4    1.17    0.28
   4 -11   4    0.99    0.20
  -4 -11  -4    0.71    0.21
   4 -11   4    1.27    0.22
  -4 -12   4    0.70    0.25
  -4 -12   4    0.41    0.21
   4 -12  -4    0.87    0.26
  -4 -12   4    0.40    0.19
   4 -12  -4    0.35    0.19
   4 -12   4    0.75    0.19
   4 -12   4    0.59    0.18
  -4 -12  -4    0.60    0.21
   4 -12   4    0.36    0.20
   4 -12   4    0.30    0.20
  -4 -12  -4    0.08    0.17
   4 -13  -4    0.18    0.18
  -4 -13   4    0.16    0.21
  -4 -13   4    0.31    0.23
  -4 -13   4    0.02    0.18
   4 -13  -4    0.11    0.20
   4 -13   4    0.06    0.21
  -4 -13  -4    0.09    0.18
   4 -13   4    0.12    0.17
   5   0  -4    0.09    0.09
   5   0   4   -0.09    0.06
   5   0  -4   -0.13    0.07
   5   0  -4    0.03    0.04
   5   0   4    0.05    0.08
   5   0   4    0.09    0.07
   5   0   4    0.03    0.08
   5  -1  -4   14.46    0.40
   5  -1  -4   14.04    0.43
   5   1   4   14.48    0.40
   5   1   4   14.22    0.40
   5  -1  -4   14.65    0.34
   5   1   4   14.39    0.43
   5   1   4   14.07    0.41
   5  -1   4   14.41    0.42
   5  -1   4   13.93    0.39
   5  -1   4   14.53    0.39
   5   1  -4   14.81    0.45
   5  -1   4   14.74    0.41
   5   1  -4   15.07    0.44
   5  -2  -4   16.83    0.48
   5   2   4   16.44    0.46
   5  -2  -4   16.78    0.43
   5  -2  -4   16.86    0.42
   5   2   4   15.48    0.47
   5   2   4   16.88    0.45
   5   2   4   16.74    0.46
   5   2  -4   17.24    0.49
   5  -2   4   16.03    0.48
   5  -2   4   16.65    0.43
  -5  -2  -4   16.28    0.47
   5  -2   4   17.04    0.44
   5  -2   4   16.11    0.44
   5  -3  -4    1.02    0.14
   5  -3  -4    0.86    0.10
  -5  -3   4    0.96    0.07
   5   3   4    0.95    0.14
   5  -3  -4    0.84    0.12
   5   3   4    0.53    0.11
   5   3   4    0.82    0.13
   5  -3   4    1.02    0.11
  -5   3   4    1.00    0.05
   5  -3   4    0.53    0.12
  -5  -3  -4    1.16    0.15
   5  -3   4    1.00    0.12
   5   3  -4    0.91    0.14
   5  -3   4    0.97    0.12
   5  -4  -4    0.66    0.09
   5  -4  -4    1.06    0.15
  -5  -4   4    0.93    0.09
   5   4   4    0.85    0.13
   5   4   4    0.83    0.14
   5   4   4    1.10    0.16
   5  -4  -4    0.72    0.12
   5  -4   4    0.99    0.10
   5   4  -4    0.91    0.15
  -5   4   4    1.01    0.08
  -5  -4  -4    0.89    0.14
   5  -4   4    0.93    0.16
   5  -4   4    1.12    0.13
  -5   4   4    1.02    0.09
   5  -4   4    0.95    0.15
   5  -4   4    0.79    0.12
   5   5   4    0.53    0.13
   5   5   4    0.58    0.13
   5  -5  -4    0.41    0.11
   5   5   4    0.63    0.14
  -5  -5   4    0.79    0.10
   5  -5  -4    0.54    0.13
   5  -5   4    0.63    0.16
  -5  -5  -4    0.82    0.15
   5   5  -4    0.44    0.12
   5  -5   4    0.57    0.11
  -5   5   4    0.61    0.09
   5  -5   4    0.62    0.14
  -5   5   4    0.68    0.09
   5  -5   4    0.58    0.12
   5  -5   4    0.69    0.09
  -5  -6   4    4.99    0.23
   5   6   4    4.86    0.30
   5   6   4    5.44    0.30
   5  -6  -4    5.54    0.31
   5   6   4    5.93    0.30
   5  -6  -4    5.20    0.30
   5  -6   4    4.74    0.31
  -5   6   4    4.67    0.23
   5  -6   4    5.52    0.28
  -5   6   4    4.84    0.23
  -5  -6  -4    5.25    0.30
   5  -6   4    4.73    0.26
   5  -6   4    5.35    0.33
   5  -6   4    5.38    0.26
   5   6  -4    4.90    0.29
   5   7   4    0.53    0.15
   5   7   4    0.57    0.14
   5  -7  -4    0.77    0.16
   5   7   4    0.25    0.13
   5  -7  -4    0.76    0.17
  -5  -7   4    0.62    0.12
  -5   7   4    0.41    0.11
  -5  -7  -4    0.68    0.16
   5  -7   4    0.54    0.13
   5  -7   4    0.35    0.15
   5  -7   4    0.66    0.14
   5   7  -4    0.45    0.14
   5  -7   4    0.68    0.18
   5  -8  -4    4.08    0.31
   5  -8  -4    3.99    0.32
   5   8   4    4.20    0.32
   5   8   4    4.00    0.27
   5   8   4    3.65    0.33
  -5  -8   4    3.58    0.24
   5  -8   4    4.17    0.28
  -5  -8  -4    4.91    0.33
   5  -8   4    3.84    0.34
   5  -8   4    3.73    0.26
   5   8  -4    3.79    0.28
   5  -8   4    3.19    0.34
   5  -9  -4    0.73    0.19
   5   9   4    0.49    0.18
  -5  -9   4    0.57    0.14
   5  -9  -4    0.52    0.19
   5   9   4    1.02    0.18
   5  -9   4    0.80    0.16
   5  -9   4    0.98    0.22
  -5  -9  -4    0.95    0.21
   5  -9   4    0.89    0.24
   5   9  -4    0.88    0.17
   5  -9   4    0.58    0.15
   5 -10  -4    4.04    0.36
  -5 -10   4    4.04    0.33
   5 -10  -4    3.56    0.36
  -5 -10  -4    4.37    0.36
   5 -10   4    4.10    0.30
   5 -10   4    3.93    0.42
   5 -10   4    4.84    0.39
   5 -10   4    3.06    0.29
   5 -11  -4    5.75    0.43
   5 -11  -4    5.75    0.46
  -5 -11  -4    7.16    0.45
  -5 -11  -4    7.34    0.46
   5 -11   4    6.23    0.47
   5 -11   4    6.62    0.38
   5 -11   4    6.46    0.41
   5 -11   4    5.68    0.45
  -5 -12   4    0.34    0.20
  -5 -12   4    0.47    0.24
   5 -12  -4    0.77    0.24
   5 -12  -4    0.17    0.18
  -5 -12  -4    0.13    0.19
   5 -12   4    0.57    0.23
   5 -12   4    0.94    0.29
  -5 -12  -4    0.46    0.21
  -5 -13   4    2.06    0.37
   5 -13  -4    1.69    0.32
  -5 -13   4    1.48    0.32
   5 -13  -4    1.81    0.33
   5 -13   4    1.37    0.32
   5 -13   4    1.60    0.34
  -5 -13  -4    1.28    0.27
   6   0  -4   16.19    0.47
   6   0   4   17.51    0.45
   6   0  -4   16.96    0.50
   6   0   4   16.30    0.48
   6   0   4   16.79    0.45
   6   0   4   16.24    0.48
   6  -1  -4    5.59    0.27
   6   1   4    5.69    0.26
   6  -1  -4    5.61    0.19
   6   1   4    5.55    0.25
   6   1   4    5.35    0.24
   6   1   4    5.90    0.28
   6  -1  -4    5.80    0.25
   6   1  -4    5.91    0.28
   6  -1   4    5.66    0.25
   6  -1   4    5.38    0.23
   6  -1   4    5.25    0.26
   6   1  -4    5.67    0.27
   6  -1   4    5.91    0.24
   6  -2  -4    9.68    0.30
   6   2   4    9.62    0.34
   6   2   4    9.85    0.35
   6  -2  -4   10.05    0.37
   6   2   4    9.21    0.35
   6   2   4    9.91    0.35
   6  -2  -4    9.72    0.32
   6  -2   4    9.22    0.31
   6  -2   4    9.32    0.37
  -6  -2  -4    8.94    0.34
   6  -2   4    9.80    0.31
   6  -2   4    9.72    0.32
   6   2  -4   10.19    0.37
   6   3   4    2.80    0.20
   6  -3  -4    2.82    0.17
   6  -3  -4    2.84    0.22
   6   3   4    2.66    0.21
  -6  -3   4    3.31    0.10
   6  -3  -4    2.89    0.18
   6   3   4    2.99    0.22
   6  -3   4    3.23    0.23
   6  -3   4    3.18    0.19
   6   3  -4    3.05    0.22
   6  -3   4    3.06    0.18
   6  -3   4    2.97    0.18
  -6  -3  -4    2.90    0.20
   6  -4  -4    8.43    0.27
   6  -4  -4    8.20    0.36
   6   4   4    7.98    0.34
   6  -4  -4    8.56    0.33
  -6  -4   4    8.15    0.22
   6   4   4    8.95    0.36
   6   4   4    8.26    0.36
  -6   4   4    8.25    0.23
   6  -4   4    7.78    0.29
   6   4  -4    7.90    0.35
  -6   4   4    8.30    0.22
  -6  -4  -4    8.63    0.34
   6  -4   4    8.06    0.30
   6  -4   4    8.42    0.28
   6  -4   4    8.48    0.38
   6  -5  -4    3.00    0.24
   6   5   4    2.57    0.24
   6  -5  -4    2.66    0.21
   6  -5  -4    2.62    0.14
   6   5   4    2.65    0.23
  -6  -5   4    2.87    0.15
   6   5   4    3.27    0.25
  -6  -5  -4    2.87    0.22
   6  -5   4    2.65    0.15
  -6   5   4    2.65    0.15
   6  -5   4    2.40    0.19
   6   5  -4    2.34    0.23
   6  -5   4    2.65    0.19
  -6   5   4    2.75    0.16
   6  -5   4    2.50    0.25
   6  -5   4    2.27    0.22
   6  -6  -4    0.08    0.12
   6  -6  -4    0.26    0.13
   6   6   4    0.03    0.11
   6   6   4    0.26    0.12
   6   6   4    0.15    0.12
  -6  -6   4    0.08    0.07
  -6   6   4    0.12    0.07
   6   6  -4    0.10    0.12
  -6  -6  -4    0.17    0.11
   6  -6   4    0.25    0.15
   6  -6   4    0.14    0.13
   6  -6   4    0.10    0.09
   6  -6   4    0.04    0.08
   6  -7  -4    0.96    0.19
  -6  -7   4    1.03    0.14
   6   7   4    0.44    0.15
   6  -7  -4    0.70    0.17
   6   7   4    0.98    0.19
   6   7   4    0.71    0.16
   6  -7   4    0.74    0.18
   6  -7   4    0.81    0.14
   6  -7   4    0.52    0.18
  -6  -7  -4    1.05    0.18
   6   7  -4    0.82    0.18
   6  -7   4    0.61    0.13
   6   8   4    3.61    0.33
   6  -8  -4    3.29    0.32
   6   8   4    3.29    0.32
   6  -8  -4    3.46    0.30
   6   8   4    3.22    0.27
  -6  -8   4    3.39    0.39
   6  -8   4    3.06    0.24
  -6  -8  -4    3.61    0.29
   6  -8   4    3.43    0.34
   6   8  -4    2.93    0.28
   6  -8   4    3.79    0.37
   6  -8   4    3.39    0.24
   6   9   4    0.14    0.16
   6  -9  -4    0.38    0.16
   6   9   4    0.37    0.14
   6  -9  -4    0.17    0.15
   6  -9   4    0.34    0.18
  -6  -9  -4    0.62    0.17
   6  -9   4    0.57    0.14
   6  -9   4    0.25    0.18
   6  -9   4    0.51    0.13
   6   9  -4    0.35    0.15
   6 -10  -4    0.43    0.18
   6 -10  -4    0.03    0.16
   6 -10   4    0.41    0.20
   6  10  -4    0.43    0.16
   6 -10   4    0.25    0.13
  -6 -10  -4    0.43    0.18
   6 -10   4    0.47    0.22
   6 -11  -4    0.17    0.17
   6 -11  -4    0.33    0.22
   6 -11   4    0.07    0.17
  -6 -11  -4   -0.08    0.15
   6 -11   4    0.24    0.20
   6 -12  -4    0.41    0.20
   6 -12  -4    0.79    0.25
  -6 -12  -4    0.60    0.21
   6 -12   4    1.04    0.28
   6 -12   4    0.57    0.25
   7   0   4    0.02    0.07
   7   0   4   -0.01    0.08
   7   0   4    0.17    0.09
   7   0   4    0.00    0.07
   7   0  -4    0.03    0.08
   7   0  -4   -0.14    0.09
   7   1   4   13.44    0.45
   7   1   4   13.55    0.44
   7  -1  -4   13.26    0.46
   7   1   4   13.50    0.41
   7  -1  -4   13.85    0.43
   7  -1  -4   13.99    0.34
   7   1   4   13.41    0.41
   7  -1   4   13.07    0.45
   7  -1   4   13.88    0.39
   7   1  -4   13.03    0.44
   7  -1   4   13.85    0.40
   7   1  -4   12.36    0.46
   7  -1   4   13.76    0.43
   7   2   4   25.40    0.63
   7   2   4   25.11    0.68
   7   2   4   25.25    0.67
   7  -2  -4   25.43    0.58
   7   2   4   24.90    0.64
   7  -2  -4   24.98    0.62
   7  -2  -4   24.49    0.68
   7  -2   4   26.13    0.60
   7  -2   4   23.78    0.62
   7   2  -4   25.44    0.69
   7  -2   4   23.76    0.68
  -7  -2  -4   25.71    0.65
   7  -2   4   25.68    0.60
   7  -3  -4    2.81    0.18
   7  -3  -4    2.73    0.23
   7   3   4    2.37    0.20
   7   3   4    2.18    0.22
   7   3   4    2.71    0.21
   7   3   4    2.41    0.20
   7  -3  -4    2.63    0.17
   7  -3   4    2.88    0.18
   7   3  -4    2.58    0.22
   7  -3   4    3.10    0.18
  -7  -3  -4    2.73    0.20
   7  -3   4    2.38    0.24
   7  -3   4    2.57    0.18
   7   4   4   15.50    0.50
   7   4   4   13.99    0.47
   7  -4  -4   15.18    0.47
   7  -4  -4   14.27    0.51
  -7  -4   4   14.24    0.33
   7   4   4   13.66    0.50
   7  -4  -4   14.87    0.41
   7  -4   4   14.37    0.52
  -7   4   4   14.59    0.34
   7   4  -4   14.60    0.52
  -7  -4  -4   14.24    0.47
   7  -4   4   15.00    0.43
   7  -4   4   15.21    0.42
   7  -4   4   15.08    0.42
   7  -5  -4    6.65    0.36
   7  -5  -4    6.76    0.33
   7   5   4    6.17    0.32
   7   5   4    6.45    0.35
   7   5   4    6.56    0.34
   7  -5  -4    6.74    0.33
   7   5  -4    7.49    0.37
   7  -5   4    6.22    0.26
   7  -5   4    6.15    0.36
   7  -5   4    6.38    0.24
  -7  -5  -4    6.79    0.33
   7  -5   4    6.34    0.35
   7  -5   4    6.46    0.28
   7  -6  -4    3.38    0.27
   7   6   4    3.62    0.27
   7   6   4    3.85    0.29
   7  -6  -4    3.73    0.28
   7   6   4    3.95    0.29
   7  -6   4    3.48    0.23
   7  -6   4    3.62    0.30
   7   6  -4    3.87    0.29
  -7  -6  -4    4.00    0.27
   7  -6   4    3.66    0.22
   7  -6   4    2.83    0.29
   7  -7  -4    4.12    0.32
   7   7   4    3.68    0.31
   7  -7  -4    3.53    0.30
   7   7   4    3.66    0.30
   7   7   4    3.86    0.31
   7  -7   4    3.81    0.24
   7   7  -4    3.91    0.31
   7  -7   4    3.85    0.31
  -7  -7  -4    3.71    0.28
   7  -7   4    3.61    0.23
   7  -7   4    3.53    0.31
   7  -8  -4    3.52    0.34
   7   8   4    4.03    0.31
   7  -8  -4    3.61    0.32
   7   8   4    3.30    0.32
   7   8   4    3.27    0.32
   7  -8   4    3.60    0.25
   7  -8   4    3.90    0.37
   7   8  -4    3.86    0.31
   7  -8   4    3.19    0.36
  -7  -8  -4    3.46    0.31
   7  -8   4    4.16    0.25
   7  -9  -4    2.14    0.30
   7   9   4    2.49    0.28
   7  -9  -4    2.09    0.29
   7  -9   4    2.69    0.33
   7   9  -4    2.49    0.28
   7  -9   4    2.45    0.34
  -7  -9  -4    2.22    0.27
   7  10   4    0.30    0.17
   7 -10  -4    0.95    0.24
   7 -10  -4    0.79    0.23
   7  10  -4    0.93    0.21
   7 -10   4    0.46    0.20
   7 -10   4    0.85    0.25
  -7 -10  -4    0.98    0.21
   7 -11  -4    1.17    0.27
   7 -11  -4    1.75    0.31
   7 -11   4    1.14    0.27
   7 -11   4    1.41    0.30
  -7 -11  -4    1.32    0.25
   7 -12  -4    0.56    0.23
   7 -12  -4    0.36    0.21
   7 -12   4    0.18    0.22
  -7 -12  -4    0.44    0.21
   7 -12   4    0.25    0.21
   8   0   4    8.23    0.35
   8   0  -4    8.72    0.39
   8   0   4    8.90    0.31
   8   0  -4    9.01    0.36
   8   0   4    8.19    0.37
   8   0   4    8.88    0.32
   8   1   4    4.39    0.26
  -8  -1   4    4.36    0.13
   8  -1  -4    4.70    0.29
   8   1   4    4.40    0.27
   8  -1  -4    4.29    0.24
   8   1   4    4.40    0.23
   8   1   4    4.58    0.23
   8   1  -4    3.97    0.27
   8  -1   4    4.29    0.25
   8   1  -4    4.39    0.27
   8  -1   4    4.38    0.22
   8  -1   4    4.12    0.21
   8  -1   4    4.46    0.27
   8   2   4    3.33    0.22
   8   2   4    2.96    0.25
   8   2   4    3.31    0.25
   8   2   4    3.39    0.21
   8  -2  -4    2.99    0.20
   8  -2  -4    3.14    0.26
   8  -2  -4    3.26    0.18
   8  -2   4    3.79    0.23
   8   2  -4    3.21    0.27
   8  -2   4    3.27    0.18
   8   2  -4    3.28    0.25
  -8  -2  -4    3.46    0.22
   8  -2   4    3.66    0.27
   8  -2   4    3.48    0.19
   8  -3  -4    8.99    0.33
   8  -3  -4    8.88    0.33
   8   3   4    9.32    0.41
   8   3   4    8.69    0.35
   8   3   4    8.79    0.36
   8   3   4    8.68    0.38
   8  -3  -4    8.10    0.38
  -8  -3  -4    9.08    0.36
   8  -3   4    9.17    0.31
   8  -3   4    9.10    0.34
   8  -3   4    8.52    0.41
   8  -3   4    9.41    0.31
   8   3  -4    8.62    0.39
   8  -4  -4    6.08    0.29
   8  -4  -4    6.13    0.35
   8   4   4    5.45    0.31
   8   4   4    5.46    0.30
   8  -4  -4    5.80    0.25
   8   4   4    5.50    0.34
   8   4  -4    5.44    0.33
  -8  -4  -4    5.77    0.30
   8  -4   4    5.40    0.34
   8  -4   4    6.00    0.25
   8  -4   4    5.63    0.26
   8  -4   4    5.78    0.25
   8  -5  -4    7.47    0.40
   8   5   4    7.53    0.37
   8  -5  -4    7.14    0.35
   8   5   4    7.78    0.40
   8   5   4    7.13    0.36
   8  -5   4    8.13    0.30
   8  -5   4    7.39    0.29
   8   5  -4    8.09    0.41
  -8  -5  -4    7.91    0.36
   8  -5   4    7.47    0.29
   8  -5   4    6.77    0.39
   8   6   4    9.37    0.43
   8   6   4    8.91    0.42
   8  -6  -4    9.55    0.42
   8   6   4    9.15    0.44
   8  -6  -4    9.11    0.45
   8  -6   4    8.98    0.45
  -8  -6  -4    9.59    0.43
   8  -6   4    8.46    0.33
   8   6  -4    9.29    0.45
   8  -6   4    9.34    0.47
   8  -6   4    9.04    0.33
   8   7   4    6.04    0.37
   8   7   4    4.89    0.36
   8   7   4    5.66    0.36
   8  -7  -4    5.50    0.38
   8  -7  -4    5.50    0.36
   8  -7   4    6.27    0.29
   8  -7   4    6.17    0.40
   8   7  -4    5.83    0.38
   8  -7   4    5.75    0.42
  -8  -7  -4    6.32    0.36
   8  -8  -4    2.06    0.28
   8   8   4    1.86    0.26
   8   8   4    2.04    0.28
   8  -8  -4    1.76    0.26
  -8  -8  -4    1.81    0.25
   8  -8   4    1.89    0.30
   8   8  -4    1.47    0.24
   8  -8   4    2.12    0.30
   8  -9  -4    0.25    0.17
   8  -9  -4    0.03    0.14
   8   9   4    0.10    0.14
  -8  -9  -4   -0.10    0.13
   8  -9   4   -0.18    0.13
   8   9  -4    0.08    0.16
   8  -9   4   -0.04    0.16
   8 -10  -4    1.72    0.30
   8  10   4    1.13    0.23
   8 -10  -4    1.04    0.25
  -8 -10  -4    1.32    0.24
   8 -10   4    0.98    0.25
   8 -10   4    1.62    0.30
   8  10  -4    1.30    0.24
   8 -11  -4    0.01    0.17
   8 -11  -4    0.05    0.18
  -8 -11  -4   -0.02    0.16
   8 -11   4   -0.01    0.19
   8 -11   4    0.04    0.19
   8 -12  -4    0.42    0.22
   8 -12  -4    0.33    0.22
   8 -12   4    0.33    0.22
   8 -12   4    0.02    0.21
  -8 -12  -4    0.35    0.19
   9   0   4    0.08    0.08
   9   0   4   -0.01    0.09
   9   0   4    0.00    0.10
   9   0  -4    0.09    0.12
   9   0   4    0.00    0.07
   9   0  -4    0.03    0.10
   9   1   4    1.64    0.21
   9  -1  -4    2.15    0.21
   9   1   4    2.19    0.18
   9  -1  -4    2.28    0.25
   9   1   4    1.96    0.23
   9   1   4    2.37    0.19
   9  -1   4    1.99    0.21
   9  -1   4    2.33    0.26
   9   1  -4    2.60    0.27
   9   1  -4    1.98    0.23
   9  -1   4    2.16    0.16
   9  -1   4    2.28    0.17
   9   2   4    3.00    0.21
   9   2   4    3.00    0.26
   9   2   4    2.88    0.21
   9   2   4    3.58    0.30
   9  -2  -4    2.65    0.27
   9  -2  -4    2.72    0.21
   9  -2  -4    2.80    0.18
  -9  -2  -4    2.34    0.22
   9   2  -4    2.53    0.25
   9   2  -4    2.93    0.30
   9  -2   4    2.94    0.22
   9  -2   4    2.80    0.17
   9  -2   4    3.25    0.28
   9  -2   4    2.71    0.17
   9  -3  -4    4.57    0.25
   9   3   4    4.43    0.30
   9   3   4    3.69    0.25
   9   3   4    3.81    0.25
   9  -3  -4    4.46    0.32
   9  -3  -4    4.01    0.23
   9   3   4    3.91    0.30
  -9  -3  -4    4.05    0.26
   9   3  -4    4.29    0.30
   9  -3   4    3.37    0.28
   9  -3   4    4.07    0.20
   9  -3   4    4.18    0.21
   9  -3   4    4.11    0.25
   9   4   4   12.85    0.53
   9   4   4   13.46    0.48
   9  -4  -4   14.51    0.47
   9   4   4   13.28    0.47
   9  -4  -4   12.29    0.52
   9  -4  -4   13.70    0.43
   9  -4   4   13.66    0.39
   9  -4   4   14.21    0.44
  -9  -4  -4   13.84    0.49
   9  -4   4   12.96    0.55
   9  -4   4   13.18    0.38
   9   4  -4   14.52    0.55
   9  -5  -4   13.28    0.49
   9   5   4   12.54    0.50
   9  -5  -4   13.48    0.57
   9   5   4   14.04    0.50
   9   5   4   13.75    0.55
  -9  -5  -4   13.79    0.50
   9   5  -4   14.01    0.57
   9  -5   4   13.06    0.57
   9  -5   4   13.88    0.43
   9   6   4   10.83    0.48
   9   6   4   10.60    0.50
   9  -6  -4   11.94    0.49
   9  -6  -4   12.04    0.54
   9   6   4   10.89    0.46
   9  -6   4   10.72    0.53
  -9  -6  -4   11.65    0.47
   9   6  -4   12.17    0.54
   9  -7  -4    0.93    0.20
   9  -7  -4    0.95    0.21
   9   7   4    1.33    0.22
   9   7   4    1.31    0.22
   9   7   4    1.70    0.26
  -9  -7  -4    1.30    0.21
   9  -7   4    1.37    0.27
   9   7  -4    1.94    0.28
   9  -8  -4    0.45    0.17
   9   8   4    0.35    0.16
   9  -8  -4    0.25    0.17
   9  -8   4    0.24    0.17
  -9  -8  -4    0.39    0.16
   9  -8   4    0.44    0.19
   9   8  -4    0.39    0.17
   9  -9  -4    0.01    0.14
   9   9   4    0.23    0.16
   9  -9  -4    0.06    0.16
   9  -9   4    0.36    0.21
  -9  -9  -4    0.03    0.14
   9  -9   4    0.28    0.19
   9   9  -4    0.36    0.17
   9 -10  -4    1.78    0.31
   9  10   4    1.73    0.28
   9 -10  -4    2.15    0.32
   9 -10   4    1.66    0.30
   9  10  -4    1.53    0.27
  -9 -10  -4    1.96    0.28
   9 -10   4    2.10    0.33
   9 -11  -4    0.26    0.20
   9 -11  -4    0.20    0.19
   9 -11   4    0.49    0.24
  -9 -11  -4    0.69    0.21
   9 -11   4    0.72    0.25
   9  11  -4   -0.02    0.22
  10   0   4    3.82    0.29
  10   0   4    4.75    0.23
  10   0   4    4.05    0.31
  10   0  -4    4.20    0.32
  10   0   4    4.26    0.22
  10   0  -4    4.29    0.30
  10   1   4    4.29    0.23
  10   1   4    4.50    0.32
  10   1   4    4.52    0.24
  10   1   4    3.92    0.30
  10  -1  -4    4.53    0.28
  10  -1  -4    3.95    0.31
  10  -1   4    4.08    0.28
  10   1  -4    3.97    0.32
  10  -1   4    3.95    0.20
  10   1  -4    4.37    0.29
  10  -1   4    4.20    0.32
  10  -1   4    4.51    0.22
  10   2   4   11.45    0.41
  10   2   4   10.27    0.47
  10  -2  -4   10.12    0.48
  10  -2  -4   10.76    0.42
  10   2   4   11.47    0.40
  10   2   4   10.72    0.48
  10   2  -4   11.49    0.52
 -10  -2  -4   11.95    0.44
  10   2  -4   11.06    0.48
  10  -2   4   11.05    0.44
  10  -2   4   11.01    0.50
  10  -2   4   11.04    0.34
  10  -2   4   11.04    0.33
  10   3   4    9.72    0.38
  10   3   4    8.23    0.42
  10  -3  -4    9.05    0.45
  10  -3  -4    8.93    0.35
  10   3   4    8.67    0.43
  10   3   4    8.79    0.36
  10  -3  -4    9.40    0.37
  10  -3   4    9.05    0.46
 -10  -3  -4    9.09    0.39
  10   3  -4    8.68    0.44
  10  -3   4    9.21    0.38
  10  -4  -4    9.52    0.37
  10  -4  -4    9.94    0.49
  10  -4  -4    9.32    0.39
  10   4   4    8.89    0.39
  10   4   4   10.15    0.47
  10   4   4    9.36    0.41
  10   4  -4    9.24    0.47
  10  -4   4    9.80    0.38
 -10  -4  -4    9.69    0.41
  10  -4   4   10.35    0.50
  10   5   4    1.12    0.19
  10   5   4    1.33    0.24
  10  -5  -4    1.58    0.26
  10   5   4    1.29    0.19
  10  -5  -4    0.94    0.17
 -10  -5  -4    1.50    0.20
  10  -5   4    1.38    0.24
  10   5  -4    0.95    0.21
  10   6   4    5.88    0.40
  10   6   4    5.21    0.35
  10  -6  -4    4.59    0.38
  10  -6  -4    4.47    0.33
  10   6   4    4.87    0.33
 -10  -6  -4    4.86    0.32
  10   6  -4    5.18    0.39
  10  -6   4    4.73    0.39
  10   7   4    4.89    0.38
  10  -7  -4    5.04    0.36
  10   7   4    5.46    0.36
  10  -7  -4    4.64    0.38
  10   7  -4    4.72    0.38
 -10  -7  -4    4.14    0.32
  10  -7   4    4.80    0.41
  10   8   4    0.33    0.18
  10  -8  -4    0.46    0.20
  10  -8  -4    0.41    0.18
  10  -8   4    0.57    0.23
 -10  -8  -4    0.37    0.15
  10   8  -4    0.48    0.19
  10  -9  -4    0.90    0.23
  10   9   4    1.03    0.25
  10  -9  -4    0.95    0.24
 -10  -9  -4    0.96    0.21
  10   9  -4    1.11    0.24
  10  -9   4    0.73    0.22
  10  -9   4    1.00    0.27
  10 -10  -4    1.79    0.29
  10  10   4    1.93    0.30
  10 -10  -4    1.66    0.32
  10 -10   4    1.50    0.32
  10  10  -4    1.86    0.31
  10 -10   4    1.43    0.31
  10 -11  -4    0.78    0.27
  10 -11  -4    0.79    0.25
  10 -11   4    0.60    0.26
  10  11  -4    0.83    0.25
  10 -11   4    1.16    0.29
  11   0  -4   -0.08    0.12
  11   0   4    0.08    0.13
  11   0   4    0.15    0.15
  11   0   4   -0.08    0.11
  11   0   4    0.00    0.07
  11   0  -4    0.04    0.14
  11  -1  -4    0.98    0.18
  11  -1  -4    0.88    0.19
  11   1   4    0.86    0.13
  11   1   4    0.75    0.13
  11   1   4    1.14    0.21
  11   1   4    1.11    0.21
  11   1  -4    1.17    0.20
  11  -1   4    0.91    0.20
  11   1  -4    0.54    0.20
  11  -1   4    0.84    0.17
  11   2   4    3.66    0.34
  11   2   4    4.17    0.25
  11   2   4    4.66    0.35
  11  -2  -4    3.69    0.32
  11   2   4    3.61    0.24
  11  -2  -4    4.00    0.28
  11  -2   4    3.97    0.35
  11   2  -4    4.34    0.37
 -11  -2  -4    3.99    0.27
  11  -2   4    3.97    0.29
  11   2  -4    3.90    0.32
  11   3   4    4.38    0.35
  11  -3  -4    4.68    0.29
  11   3   4    5.31    0.37
  11   3   4    4.56    0.27
  11   3   4    4.68    0.28
  11  -3  -4    4.20    0.34
  11   3  -4    4.73    0.34
  11  -3   4    5.14    0.37
 -11  -3  -4    5.15    0.31
  11  -3   4    4.68    0.30
  11   4   4    0.71    0.20
  11  -4  -4    0.35    0.17
  11  -4  -4    0.69    0.15
  11   4   4    0.68    0.15
  11   4   4    0.82    0.16
  11  -4   4    0.60    0.14
  11   4  -4    0.47    0.18
 -11  -4  -4    0.69    0.16
  11  -4   4    0.18    0.17
  11   5   4    0.64    0.19
  11   5   4    0.49    0.15
  11  -5  -4    0.20    0.16
  11  -5  -4    0.54    0.15
  11   5   4    0.27    0.13
  11   5  -4    0.57    0.20
 -11  -5  -4    0.46    0.15
  11  -5   4    0.23    0.17
  11  -6  -4    2.75    0.32
  11  -6  -4    3.47    0.31
  11   6   4    2.84    0.28
  11   6   4    4.33    0.40
  11   6  -4    3.60    0.38
  11  -6   4    3.07    0.37
 -11  -6  -4    3.59    0.32
  11  -7  -4    2.84    0.36
  11   7   4    2.53    0.33
  11  -7  -4    2.32    0.29
  11   7  -4    2.63    0.34
 -11  -7  -4    2.30    0.27
  11  -7   4    2.16    0.33
  11  -8  -4   -0.01    0.13
  11   8   4    0.33    0.19
  11  -8  -4    0.26    0.19
  11   8  -4    0.34    0.19
  11  -8   4    0.20    0.18
 -11  -8  -4    0.17    0.21
  11  -9  -4    0.42    0.20
  11   9   4    0.06    0.18
  11  -9  -4   -0.07    0.16
  11   9  -4   -0.20    0.15
  11  -9   4   -0.01    0.17
  11 -10  -4    0.57    0.22
  11  10   4    0.66    0.22
  11 -10  -4    0.54    0.24
  11  10  -4    0.70    0.24
  11 -10   4    0.50    0.24
  12   0  -4   13.93    0.56
  12   0   4   14.22    0.61
  12   0   4   14.21    0.57
  12   0  -4   14.39    0.64
  12   1   4   16.78    0.66
  12   1   4   16.12    0.62
  12  -1  -4   16.01    0.58
  12  -1  -4   15.57    0.66
  12   1  -4   17.18    0.69
  12  -1   4   16.63    0.60
  12   1  -4   15.09    0.60
  12  -1   4   15.43    0.65
  12  -2  -4    2.93    0.33
  12  -2  -4    3.51    0.31
  12   2   4    3.13    0.34
  12   2   4    3.04    0.33
  12   2  -4    3.13    0.35
 -12  -2  -4    3.47    0.26
  12  -2   4    3.64    0.37
  12   2  -4    2.64    0.30
  12  -2   4    3.40    0.28
  12   3   4    4.37    0.40
  12   3   4    4.15    0.27
  12  -3  -4    4.51    0.38
  12  -3  -4    4.50    0.30
  12   3   4    4.48    0.36
  12  -3   4    4.48    0.38
  12  -3   4    4.34    0.30
  12   3  -4    4.73    0.37
 -12  -3  -4    4.14    0.29
  12   4   4    0.50    0.20
  12   4   4    0.66    0.15
  12  -4  -4    0.67    0.21
  12   4   4    0.59    0.15
 -12  -4  -4    0.60    0.16
  12   4  -4    0.68    0.21
  12  -4   4    0.76    0.23
  12   5   4    1.25    0.25
  12  -5  -4    1.52    0.27
  12   5  -4    1.09    0.23
 -12  -5  -4    1.07    0.20
  12  -5   4    1.42    0.27
  12   6   4    1.52    0.28
  12  -6  -4    0.93    0.20
  12  -6  -4    1.29    0.26
 -12  -6  -4    1.78    0.29
  12   6  -4    1.19    0.26
  12  -6   4    1.69    0.30
  12  -7  -4    0.09    0.17
  12   7   4    0.10    0.17
  12  -7  -4    0.07    0.15
  12  -7   4   -0.09    0.18
  12   7  -4    0.00    0.16
  12   8   4    2.98    0.38
  12  -8  -4    2.56    0.33
  12  -8  -4    2.42    0.36
  12   8  -4    2.76    0.36
  12  -8   4    3.25    0.43
  12  -9  -4    0.78    0.28
  12  -9  -4    1.54    0.29
  12   9   4    0.46    0.22
  12  -9   4    0.86    0.29
  12   9  -4    0.86    0.25
  13   0  -4    0.06    0.13
  13   0   4    0.33    0.17
  13   0   4   -0.01    0.13
  13   0  -4    0.03    0.16
  13   1   4    7.33    0.46
  13  -1  -4    5.86    0.45
  13   1   4    5.33    0.39
  13  -1  -4    5.99    0.37
  13  -1   4    5.33    0.37
  13   1  -4    6.40    0.46
  13   1  -4    4.84    0.37
  13  -1   4    6.19    0.44
  13  -2  -4    0.24    0.13
  13  -2  -4   -0.02    0.15
  13   2   4    0.36    0.18
  13   2   4   -0.04    0.14
  13  -2   4    0.02    0.12
  13  -2   4    0.29    0.16
  13   2  -4   -0.19    0.13
 -13  -2  -4   -0.01    0.11
  13   2  -4   -0.10    0.16
  13   3   4    0.25    0.18
  13  -3  -4    0.53    0.16
  13  -3  -4    0.55    0.22
  13   3   4    0.87    0.22
  13   3  -4    0.68    0.21
  13  -3   4    0.17    0.16
  13  -3   4    0.49    0.15
 -13  -3  -4    0.30    0.14
  13   4   4    1.64    0.29
  13  -4  -4    2.18    0.33
  13   4  -4    2.11    0.32
  13  -4   4    2.13    0.32
  13  -5  -4    0.65    0.23
  13   5   4    0.51    0.21
  13  -5   4    0.45    0.21
  13   5  -4    0.38    0.19
  13  -6  -4    0.64    0.22
  13   6   4    0.64    0.24
  13  -6   4    1.02    0.27
  13   6  -4    0.54    0.21
  13   7   4    0.10    0.18
  13  -7  -4    0.07    0.17
  13   7  -4    0.23    0.21
  13  -7   4    0.17    0.21
  13   8   4   -0.21    0.18
  13  -8  -4    0.01    0.19
  13  -8   4    0.35    0.23
  13   8  -4   -0.03    0.18
  13  -9  -4    0.41    0.22
  13   9   4    0.42    0.21
  13  -9  -4    0.78    0.27
  13   9  -4    0.34    0.24
  13  -9   4    0.24    0.23
  14   0  -4    1.74    0.26
  14   0   4    1.89    0.28
  14   0  -4    1.96    0.34
  14   0   4    2.11    0.31
  14   1   4    0.16    0.16
  14  -1  -4   -0.07    0.13
  14  -1  -4    0.16    0.19
  14   1   4    0.15    0.19
  14  -1   4    0.28    0.19
  14   1  -4   -0.05    0.13
  14  -1   4    0.02    0.13
 -14  -1  -4   -0.14    0.11
  14   1  -4   -0.05    0.17
  14   2   4    0.32    0.20
  14   2   4    0.91    0.23
  14  -2  -4    0.73    0.18
  14  -2  -4    0.51    0.23
  14  -2   4    0.86    0.20
  14   2  -4    0.97    0.23
  14   2  -4    0.37    0.20
  14  -2   4    0.76    0.25
  14  -3  -4    0.63    0.24
  14   3   4    0.86    0.25
  14   3   4    0.24    0.20
  14   3  -4    0.94    0.25
  14  -3   4    0.71    0.18
  14  -3   4    0.63    0.23
  14  -4  -4    0.92    0.26
  14   4   4    0.92    0.24
  14  -4   4    0.93    0.27
  14   4  -4    0.78    0.24
  14   5   4    0.39    0.22
  14  -5  -4    0.29    0.22
  14  -5   4    0.52    0.23
  14   5  -4    0.81    0.25
  14   6   4    0.77    0.25
  14  -6  -4    1.25    0.28
  14   6  -4    0.98    0.26
  14  -6   4    1.06    0.28
  14   7   4    2.36    0.36
  14  -7  -4    2.16    0.36
  14   7  -4    2.80    0.40
  14  -7   4    2.67    0.42
  14  -8  -4    0.60    0.26
  14   8   4    0.20    0.23
  14   8  -4    0.38    0.24
  14  -8   4    0.17    0.21
  15   0   4    0.03    0.14
  15   0   4   -0.01    0.17
  15   0  -4    0.00    0.18
  15   0  -4    0.05    0.14
  15  -1  -4    0.31    0.16
  15  -1  -4    0.06    0.19
  15   1   4    0.32    0.17
  15   1   4    0.11    0.19
  15  -1   4    0.19    0.15
  15   1  -4    0.17    0.17
  15   1  -4    0.11    0.20
  15  -1   4    0.22    0.22
  15   2   4    0.32    0.18
  15  -2  -4    0.52    0.17
  15  -2  -4    0.41    0.24
  15   2   4    0.46    0.23
  15   2  -4    0.49    0.20
  15  -2   4    0.49    0.24
  15  -2   4    0.30    0.16
  15   2  -4    0.21    0.22
  15  -3  -4    2.01    0.35
  15   3   4    2.01    0.34
  15   3   4    2.54    0.36
  15   3  -4    1.53    0.30
  15  -3   4    1.62    0.33
  15  -4  -4    0.31    0.22
  15   4   4    0.29    0.21
  15  -4   4    0.18    0.20
  15   4  -4   -0.07    0.18
  15   5   4    5.96    0.49
  15  -5  -4    4.75    0.50
  15   5  -4    4.00    0.44
  15  -5   4    4.42    0.49
  15  -6  -4    2.70    0.41
  15   6   4    2.62    0.39
  15  -6   4    3.38    0.44
  15   6  -4    2.03    0.36
  16   0   4    1.31    0.26
  16   0  -4    0.82    0.28
  16   0   4    0.70    0.23
  16   0  -4    1.24    0.26
  16  -1  -4    1.43    0.26
  16  -1  -4    1.38    0.33
  16   1   4    1.42    0.31
  16   1   4    0.77    0.23
  16   1  -4    1.53    0.34
  16  -1   4    1.20    0.25
  16  -1   4    1.04    0.27
  16   1  -4    1.60    0.27
  16   2   4    0.49    0.24
  16  -2  -4    0.37    0.24
  16   2   4    0.54    0.21
  16  -2   4    0.39    0.24
  16  -2   4    0.22    0.16
  16   2  -4    0.62    0.21
  16   3   4    0.01    0.18
  16  -3  -4    0.33    0.24
  16   3   4   -0.21    0.18
  16  -3   4    0.25    0.23
  16   3  -4    0.19    0.19
  16   4   4   -0.43    0.15
  16  -4  -4    0.26    0.22
  16  -4   4    0.04    0.21
  16   4  -4    0.13    0.19
  16  -5  -4   -0.11    0.16
  16   5   4    0.36    0.24
  16  -5   4    0.12    0.21
  16   5  -4    0.01    0.17
  17   0  -4   -0.02    0.16
  17   0   4   -0.09    0.20
  17   0   4   -0.05    0.16
  17   0  -4   -0.19    0.19
  17   1   4    0.59    0.24
  17  -1  -4    0.31    0.19
  17  -1  -4    0.13    0.23
  17   1   4    0.07    0.22
  17   1  -4   -0.05    0.20
  17  -1   4   -0.04    0.16
  17  -1   4    0.55    0.27
  17   1  -4    0.21    0.20
  17   2   4    0.28    0.20
  17   2   4    0.10    0.21
  17  -2  -4    0.26    0.24
  17   2  -4    0.07    0.19
  17  -2   4    0.04    0.23
   0   0   5    0.00    0.06
   0   0   5   -0.09    0.06
   0   1   5    8.68    0.26
   0  -1   5    8.83    0.27
   0  -1  -5    9.25    0.28
   0   1   5    8.77    0.25
   0  -1   5    8.33    0.26
   0  -2   5   -0.07    0.07
   0  -2  -5    0.02    0.07
   0   2   5    0.00    0.06
   0  -2  -5    0.01    0.03
   0   2   5   -0.06    0.06
   0  -2   5   -0.13    0.06
   0   3  -5    9.84    0.31
   0  -3   5    9.47    0.31
   0   3   5    9.39    0.30
   0  -3   5    9.36    0.32
   0  -3   5   10.04    0.30
   0  -3  -5    9.32    0.32
   0   3   5    9.12    0.29
   0  -3  -5    9.66    0.24
   0  -4  -5    0.05    0.06
   0  -4   5   -0.01    0.09
   0  -4   5    0.15    0.08
   0   4   5   -0.01    0.07
   0  -4  -5    0.05    0.09
   0  -4   5    0.19    0.09
   0   4  -5    0.05    0.07
   0   4   5   -0.02    0.07
   0   4   5    0.10    0.07
   0  -4   5   -0.04    0.08
   0  -5   5   13.19    0.43
   0  -5   5   12.60    0.43
   0  -5   5   12.99    0.46
   0   5   5   12.90    0.36
   0   5   5   12.44    0.40
   0   5   5   13.13    0.41
   0  -5  -5   12.59    0.43
   0  -5  -5   12.81    0.37
   0  -5   5   13.14    0.41
   0   5  -5   13.97    0.39
   0  -6   5    0.04    0.09
   0  -6   5   -0.10    0.08
   0   6   5    0.00    0.08
   0  -6  -5   -0.05    0.09
   0  -6  -5    0.02    0.07
   0  -6   5   -0.01    0.10
   0  -6   5    0.11    0.10
   0   6   5    0.07    0.06
   0   6  -5   -0.06    0.06
   0   6   5    0.13    0.09
   0   7   5    0.46    0.13
   0  -7   5    0.45    0.13
   0   7   5    0.38    0.09
   0   7  -5    0.34    0.10
   0  -7  -5    0.27    0.13
   0  -7  -5    0.50    0.12
   0   7   5    0.30    0.12
   0  -7   5    0.39    0.14
   0  -7   5    0.25    0.12
   0  -7   5    0.64    0.15
   0   8  -5   -0.01    0.08
   0  -8   5   -0.02    0.11
   0  -8   5   -0.02    0.11
   0  -8  -5   -0.02    0.09
   0  -8  -5    0.03    0.13
   0  -8   5   -0.08    0.13
   0   8   5    0.07    0.11
   0  -8   5    0.09    0.12
   0   8   5   -0.07    0.10
   0  -9   5   19.21    0.67
   0  -9   5   19.82    0.65
   0   9   5   18.27    0.64
   0  -9   5   18.12    0.70
   0   9   5   18.49    0.66
   0  -9  -5   18.08    0.66
   0  -9   5   17.36    0.63
   0  -9  -5   19.11    0.63
   0 -10   5   -0.14    0.12
   0 -10   5   -0.18    0.10
   0 -10  -5   -0.07    0.10
   0 -10   5    0.29    0.17
   0 -10   5   -0.03    0.13
   0 -10  -5   -0.03    0.12
   0  10   5    0.00    0.13
   0 -10  -5    0.03    0.13
   0 -11   5    0.43    0.21
   0 -11  -5    0.15    0.16
   0 -11   5    0.29    0.17
   0 -11   5    0.35    0.18
   0 -11   5    0.29    0.17
   0 -11  -5    0.14    0.13
   0 -11  -5    0.12    0.17
   0 -11  -5    0.17    0.12
   0 -12  -5    0.04    0.15
   0 -12   5   -0.04    0.14
   0 -12   5    0.07    0.18
   0 -12   5    0.03    0.17
   0 -12   5    0.06    0.16
   0 -13   5    7.83    0.58
   0 -13   5    8.78    0.56
   0 -13   5    7.49    0.49
   0 -13  -5    8.82    0.58
   0 -13   5    8.25    0.52
   1   0   5    0.03    0.06
   1   0   5   -0.03    0.06
   1   0   5    0.07    0.04
  -1   0   5   -0.07    0.05
   1   0  -5   -0.04    0.05
  -1   0   5   -0.02    0.05
   1  -1  -5  129.28    2.34
  -1  -1   5  124.98    2.23
   1   1   5  125.21    2.25
   1   1   5  129.18    2.26
   1  -1  -5  132.19    2.28
  -1  -1   5  124.58    2.24
  -1   1   5  127.79    2.21
  -1  -1  -5  133.95    2.38
  -1   1   5  129.13    2.21
   1  -1   5  122.06    2.26
   1   1  -5  131.04    2.38
   1  -1   5  124.34    2.22
   1  -1   5  121.66    2.26
   1  -2  -5   23.09    0.44
   1   2   5   22.14    0.52
   1   2   5   22.77    0.52
  -1  -2   5   22.10    0.52
   1  -2  -5   22.42    0.52
  -1  -2   5   21.55    0.51
  -1   2   5   22.04    0.48
   1  -2   5   21.64    0.53
   1  -2   5   22.31    0.53
   1  -2   5   22.24    0.52
  -1  -2  -5   21.39    0.53
  -1   2   5   22.92    0.48
   1   2  -5   21.74    0.53
  -1  -3   5    0.45    0.10
  -1  -3   5    0.36    0.09
   1   3   5    0.40    0.10
   1  -3  -5    0.37    0.07
   1  -3  -5    0.32    0.09
   1   3   5    0.18    0.08
  -1  -3   5    0.35    0.08
   1   3   5    0.26    0.09
  -1   3   5    0.21    0.07
  -1   3   5    0.34    0.07
   1   3  -5    0.32    0.10
   1  -3   5    0.30    0.10
   1  -3   5    0.30    0.10
  -1  -3  -5    0.21    0.08
  -1  -3  -5    0.38    0.06
   1  -3   5    0.41    0.10
   1  -4  -5   11.86    0.33
   1   4   5   11.81    0.36
  -1  -4   5   11.50    0.38
   1   4   5   11.18    0.34
  -1  -4   5   11.96    0.34
   1   4   5   11.00    0.37
   1  -4  -5   12.39    0.39
   1  -4   5   11.37    0.38
   1  -4   5   11.10    0.36
  -1   4   5   10.78    0.34
  -1  -4  -5   11.89    0.32
  -1  -4  -5   11.79    0.39
   1   4  -5   12.59    0.37
   1  -4   5   11.69    0.39
  -1   4   5   11.83    0.34
   1  -4   5   11.69    0.38
  -1  -5   5   25.09    0.65
   1   5   5   25.44    0.65
  -1  -5   5   25.94    0.67
   1  -5  -5   26.81    0.69
   1   5   5   26.44    0.60
  -1  -5   5   25.54    0.62
   1  -5  -5   26.75    0.62
   1   5   5   25.15    0.64
   1  -5   5   27.46    0.68
   1   5  -5   25.61    0.63
   1  -5   5   25.01    0.65
   1  -5   5   24.50    0.65
  -1   5   5   24.86    0.56
  -1   5   5   25.74    0.63
   1  -5   5   24.70    0.68
  -1   5   5   25.12    0.62
  -1  -5  -5   26.46    0.61
  -1  -5  -5   27.33    0.70
   1  -6  -5    1.84    0.17
  -1  -6   5    1.72    0.17
  -1  -6   5    1.36    0.18
   1   6   5    1.41    0.18
   1  -6  -5    2.10    0.21
   1   6   5    1.78    0.19
  -1  -6   5    1.46    0.17
   1   6   5    1.53    0.14
   1  -6   5    1.94    0.20
  -1   6   5    1.43    0.12
  -1   6   5    1.54    0.17
  -1  -6  -5    1.23    0.17
   1  -6   5    1.61    0.18
  -1   6   5    1.42    0.16
   1   6  -5    1.53    0.16
   1  -6   5    1.49    0.20
   1  -6   5    1.27    0.16
  -1  -6  -5    1.48    0.16
   1   7   5    5.86    0.32
  -1  -7   5    6.05    0.30
  -1  -7   5    6.24    0.36
   1   7   5    5.89    0.32
  -1  -7   5    6.43    0.34
   1  -7  -5    5.70    0.33
  -1  -7   5    5.83    0.32
   1  -7  -5    5.99    0.29
   1   7   5    5.40    0.24
   1  -7   5    5.77    0.33
  -1  -7  -5    5.38    0.28
  -1  -7  -5    5.58    0.32
  -1   7   5    5.81    0.29
   1   7  -5    5.38    0.26
  -1   7   5    5.80    0.31
   1  -7   5    5.26    0.33
  -1   7   5    5.38    0.21
   1  -7   5    5.45    0.31
   1  -7   5    5.77    0.31
   1   8   5   13.74    0.52
   1  -8  -5   14.26    0.50
  -1  -8   5   13.96    0.54
   1   8   5   14.64    0.54
  -1  -8   5   13.43    0.56
   1   8   5   13.40    0.47
   1  -8  -5   13.20    0.44
  -1  -8   5   14.93    0.52
   1  -8  -5   15.42    0.57
  -1  -8   5   13.91    0.52
   1  -8   5   14.19    0.53
   1  -8   5   14.01    0.57
  -1   8   5   14.78    0.52
   1  -8   5   13.32    0.53
  -1  -8  -5   14.38    0.50
   1  -8   5   13.69    0.52
   1   8  -5   13.22    0.44
  -1   8   5   13.68    0.51
  -1  -8  -5   13.95    0.54
  -1  -9   5    2.67    0.29
   1   9   5    2.48    0.26
   1  -9  -5    2.69    0.27
  -1  -9   5    3.03    0.35
   1  -9  -5    2.24    0.28
   1   9   5    2.32    0.27
  -1  -9   5    3.06    0.31
   1  -9  -5    2.78    0.22
   1  -9  -5    2.32    0.21
  -1  -9   5    3.11    0.29
  -1  -9  -5    2.42    0.29
  -1  -9  -5    3.09    0.26
   1  -9   5    2.06    0.29
  -1   9   5    2.90    0.28
   1  -9   5    2.92    0.30
   1  -9   5    2.88    0.30
   1  -9   5    2.19    0.25
  -1   9   5    2.67    0.28
  -1 -10   5    1.66    0.24
  -1 -10   5    1.82    0.28
   1 -10  -5    2.22    0.22
   1 -10  -5    2.04    0.26
   1 -10  -5    2.33    0.31
   1  10   5    1.93    0.27
  -1 -10   5    1.74    0.26
  -1 -10   5    2.39    0.30
   1 -10  -5    2.41    0.24
   1 -10   5    2.40    0.29
  -1 -10  -5    1.97    0.28
  -1  10   5    2.58    0.29
  -1 -10  -5    2.40    0.28
   1 -10   5    2.01    0.30
   1 -10   5    2.34    0.27
   1 -10   5    2.35    0.29
  -1 -11   5    0.44    0.20
  -1 -11   5    0.63    0.21
   1 -11  -5    0.56    0.18
   1 -11  -5    0.52    0.20
  -1 -11   5    0.98    0.22
  -1 -11   5    0.70    0.20
   1 -11   5    0.92    0.21
   1 -11   5    0.72    0.24
  -1 -11  -5    0.89    0.21
   1 -11   5    0.55    0.18
  -1 -11  -5    0.94    0.23
   1 -11   5    0.65    0.20
  -1 -12   5    6.55    0.48
  -1 -12   5    7.29    0.47
  -1 -12   5    6.47    0.45
  -1 -12   5    6.33    0.50
   1 -12  -5    6.84    0.49
   1 -12   5    5.67    0.44
   1 -12   5    5.90    0.43
   1 -12   5    6.27    0.51
   1 -12   5    6.63    0.46
  -1 -12  -5    6.18    0.47
  -1 -12  -5    6.02    0.39
   1 -13  -5   -0.13    0.18
  -1 -13   5    0.22    0.21
  -1 -13   5    0.10    0.18
  -1 -13   5    0.29    0.18
  -1 -13   5   -0.10    0.16
   1 -13   5    0.04    0.17
   1 -13   5    0.51    0.21
  -1 -13  -5    0.05    0.18
   1 -13   5    0.23    0.18
   1 -13   5    0.06    0.18
   2   0  -5   46.71    0.94
  -2   0   5   44.30    0.82
   2   0   5   44.28    0.90
   2   0   5   44.71    0.83
   2   0   5   44.11    0.89
  -2   0   5   43.48    0.82
   2   0  -5   45.49    0.86
   2  -1  -5   43.60    0.90
   2   1   5   44.15    0.80
   2  -1  -5   46.27    0.86
   2  -1  -5   44.44    0.85
  -2  -1   5   44.03    0.84
   2   1   5   43.18    0.90
   2   1   5   43.23    0.89
   2  -1   5   43.11    0.89
  -2  -1  -5   44.12    0.91
  -2   1   5   43.26    0.80
   2  -1   5   44.58    0.90
   2   1  -5   43.98    0.92
  -2   1   5   43.65    0.80
   2  -1   5   44.51    0.86
   2   2   5   37.41    0.82
   2  -2  -5   39.75    0.77
   2   2   5   39.17    0.83
   2  -2  -5   39.78    0.81
   2   2   5   36.55    0.82
   2  -2   5   39.35    0.82
  -2  -2  -5   39.26    0.85
   2  -2   5   39.81    0.83
   2  -2   5   39.98    0.83
  -2   2   5   39.30    0.74
  -2   2   5   39.59    0.74
   2   2  -5   39.60    0.85
   2   3   5    5.51    0.24
   2   3   5    5.34    0.24
  -2  -3   5    5.53    0.19
   2  -3  -5    5.45    0.20
   2   3   5    5.39    0.23
   2  -3  -5    5.21    0.23
  -2  -3  -5    5.27    0.25
   2  -3   5    5.32    0.24
   2  -3   5    5.56    0.25
  -2   3   5    5.45    0.19
   2  -3   5    5.60    0.25
   2   3  -5    5.66    0.25
  -2   3   5    5.45    0.19
   2   4   5   20.26    0.56
   2  -4  -5   22.47    0.44
   2  -4  -5   21.51    0.57
   2   4   5   22.00    0.56
   2  -4  -5   22.54    0.45
  -2  -4   5   21.31    0.50
   2  -4  -5   21.94    0.52
   2   4   5   21.39    0.54
   2  -4   5   21.29    0.58
   2  -4   5   21.26    0.56
  -2   4   5   21.82    0.51
  -2  -4  -5   21.82    0.59
   2  -4   5   21.74    0.57
  -2   4   5   21.48    0.50
   2   4  -5   22.06    0.57
   2  -4   5   21.67    0.57
   2  -5  -5    2.56    0.13
   2   5   5    2.48    0.17
  -2  -5   5    2.45    0.17
   2  -5  -5    2.73    0.23
   2   5   5    2.57    0.20
   2  -5  -5    2.51    0.12
   2  -5  -5    2.46    0.17
   2   5   5    2.34    0.20
  -2  -5  -5    2.14    0.20
   2  -5   5    2.34    0.20
   2  -5   5    2.65    0.21
   2  -5   5    2.37    0.20
  -2   5   5    2.58    0.17
   2  -5   5    1.77    0.18
   2   5  -5    2.56    0.19
  -2   5   5    2.09    0.16
   2  -6  -5   10.76    0.42
  -2  -6   5   10.38    0.36
   2   6   5   11.47    0.42
   2  -6  -5   11.40    0.32
   2  -6  -5   11.19    0.39
   2   6   5   10.76    0.36
   2   6   5   10.75    0.42
   2  -6  -5   11.54    0.33
   2  -6   5   10.95    0.45
  -2   6   5   11.21    0.29
   2   6  -5   11.05    0.38
  -2   6   5   10.71    0.38
   2  -6   5   10.94    0.41
  -2   6   5   11.80    0.38
  -2  -6  -5   10.99    0.37
   2  -6   5   10.85    0.41
   2  -6   5   10.70    0.42
  -2  -6  -5   11.48    0.44
   2  -7  -5    7.42    0.27
   2  -7  -5    7.15    0.26
   2  -7  -5    7.42    0.38
  -2  -7   5    7.10    0.36
  -2  -7   5    7.04    0.32
   2   7   5    6.95    0.35
   2   7   5    7.03    0.36
   2  -7  -5    6.94    0.33
   2   7   5    7.34    0.29
   2   7  -5    6.50    0.31
  -2  -7  -5    7.41    0.38
  -2  -7  -5    6.63    0.31
   2  -7   5    7.58    0.40
   2  -7   5    6.41    0.34
   2  -7   5    6.58    0.33
  -2   7   5    7.23    0.32
   2  -7   5    7.21    0.36
  -2   7   5    7.26    0.33
   2   8   5    5.71    0.35
   2  -8  -5    5.48    0.32
   2  -8  -5    6.06    0.37
   2   8   5    5.29    0.26
   2   8   5    5.80    0.35
  -2  -8   5    5.76    0.32
   2  -8  -5    6.16    0.27
  -2  -8   5    6.13    0.36
  -2  -8   5    6.29    0.37
   2  -8  -5    5.74    0.26
  -2   8   5    6.18    0.33
   2  -8   5    6.24    0.40
   2  -8   5    6.01    0.36
  -2  -8  -5    6.36    0.36
   2   8  -5    5.20    0.29
  -2  -8  -5    5.64    0.31
   2  -8   5    5.98    0.35
  -2   8   5    5.74    0.33
   2  -8   5    5.84    0.34
  -2  -9   5    2.60    0.32
   2   9   5    3.45    0.32
  -2  -9   5    2.53    0.27
   2  -9  -5    3.05    0.32
   2  -9  -5    2.81    0.21
  -2  -9   5    3.41    0.27
  -2  -9   5    3.08    0.32
   2  -9  -5    2.93    0.24
   2  -9  -5    3.06    0.29
   2   9   5    3.06    0.31
   2  -9   5    3.57    0.34
   2  -9   5    3.04    0.33
  -2   9   5    2.60    0.27
   2  -9   5    3.14    0.31
  -2   9   5    3.11    0.30
   2  -9   5    2.81    0.28
  -2  -9  -5    2.77    0.27
  -2  -9  -5    2.47    0.29
   2  10   5    4.31    0.40
  -2 -10   5    4.51    0.35
  -2 -10   5    4.61    0.34
  -2 -10   5    4.26    0.36
   2 -10  -5    4.43    0.40
  -2 -10   5    3.58    0.35
   2 -10  -5    4.52    0.34
   2 -10   5    3.97    0.34
  -2 -10  -5    4.65    0.33
   2 -10   5    4.36    0.36
   2 -10   5    3.97    0.32
  -2 -10  -5    3.34    0.34
   2 -10   5    5.20    0.42
   2 -11  -5    0.92    0.22
   2 -11  -5    1.19    0.24
  -2 -11   5    1.09    0.26
  -2 -11   5    0.98    0.22
  -2 -11   5    0.57    0.19
  -2 -11   5    0.76    0.22
  -2 -11  -5    1.14    0.22
   2 -11   5    0.97    0.25
   2 -11   5    1.22    0.26
  -2 -11  -5    1.12    0.25
   2 -11   5    0.92    0.21
   2 -11   5    0.74    0.20
  -2 -12   5    0.37    0.18
   2 -12  -5    0.26    0.20
  -2 -12   5   -0.04    0.19
   2 -12  -5    0.04    0.19
  -2 -12   5   -0.08    0.16
  -2 -12   5    0.58    0.21
   2 -12   5    0.06    0.15
   2 -12   5   -0.28    0.14
   2 -12   5    0.14    0.20
   2 -12   5    0.23    0.17
  -2 -12  -5    0.59    0.22
  -2 -13   5    0.71    0.25
  -2 -13   5    0.52    0.21
  -2 -13   5    0.39    0.21
   2 -13  -5    0.38    0.23
  -2 -13   5    1.06    0.29
   2 -13   5    0.57    0.20
  -2 -13  -5    0.87    0.27
   2 -13   5    1.18    0.30
  -2 -13  -5    0.89    0.25
   2 -13   5    0.76    0.23
   2 -13   5    0.88    0.23
   3   0   5   -0.04    0.07
   3   0   5   -0.02    0.07
   3   0  -5    0.00    0.08
   3   0   5    0.01    0.06
   3   0  -5    0.03    0.07
   3   0  -5   -0.06    0.03
   3  -1  -5   23.42    0.50
   3   1   5   22.72    0.55
   3   1   5   22.10    0.54
   3   1   5   21.66    0.54
   3  -1  -5   23.54    0.53
   3   1   5   22.86    0.48
   3  -1  -5   24.03    0.56
   3  -1   5   23.18    0.52
   3  -1   5   22.04    0.54
   3   1  -5   24.08    0.45
   3   1  -5   23.45    0.57
   3  -1   5   22.64    0.55
   3   2   5   43.47    0.91
   3  -2  -5   43.33    0.89
   3   2   5   43.95    0.92
   3  -2  -5   44.12    0.88
   3  -2  -5   43.35    0.88
   3   2   5   41.79    0.91
   3   2  -5   44.69    0.94
   3  -2   5   44.75    0.91
  -3  -2  -5   43.51    0.93
   3  -2   5   44.24    0.92
  -3   2   5   43.16    0.78
   3  -2   5   42.06    0.91
  -3   2   5   43.29    0.78
  -3  -3   5    2.74    0.12
   3   3   5    2.72    0.19
   3   3   5    2.62    0.18
   3  -3  -5    2.95    0.17
   3  -3  -5    3.06    0.18
   3   3   5    2.58    0.19
  -3  -3  -5    2.98    0.20
   3   3  -5    2.76    0.19
  -3   3   5    2.95    0.12
   3  -3   5    2.84    0.19
   3  -3   5    2.45    0.19
  -3   3   5    2.92    0.12
   3  -3   5    2.84    0.19
   3  -4  -5   18.00    0.50
   3   4   5   17.51    0.49
   3   4   5   17.48    0.51
   3  -4  -5   17.98    0.48
  -3  -4   5   17.87    0.42
  -3   4   5   17.53    0.42
   3   4  -5   18.53    0.51
   3  -4   5   17.60    0.51
  -3   4   5   18.20    0.43
   3  -4   5   17.93    0.49
  -3  -4  -5   17.59    0.52
   3  -4   5   17.99    0.52
   3  -4   5   17.89    0.52
   3  -5  -5    7.13    0.29
   3   5   5    5.86    0.30
  -3  -5   5    6.41    0.25
   3   5   5    6.98    0.31
   3   5   5    7.02    0.29
   3  -5  -5    7.46    0.32
  -3   5   5    6.57    0.25
  -3  -5  -5    6.44    0.31
   3  -5   5    6.95    0.31
   3  -5   5    6.57    0.31
   3  -5   5    7.16    0.30
   3   5  -5    6.67    0.29
  -3   5   5    6.57    0.25
   3  -5   5    6.13    0.31
   3  -6  -5   -0.04    0.04
   3   6   5    0.00    0.08
   3  -6  -5   -0.04    0.09
   3  -6  -5    0.01    0.04
  -3  -6   5   -0.03    0.07
   3  -6  -5    0.06    0.10
   3   6   5    0.11    0.10
   3   6   5   -0.02    0.10
  -3   6   5    0.02    0.07
  -3  -6  -5    0.10    0.11
   3   6  -5   -0.08    0.08
  -3   6   5    0.06    0.05
   3  -6   5    0.08    0.11
   3  -6   5   -0.03    0.09
   3  -6   5    0.13    0.10
  -3   6   5    0.18    0.08
   3  -6   5   -0.10    0.09
   3  -7  -5   15.56    0.39
   3   7   5   15.46    0.48
   3  -7  -5   16.18    0.53
   3  -7  -5   16.19    0.57
  -3  -7   5   15.05    0.48
   3  -7  -5   15.86    0.39
   3   7   5   15.04    0.55
   3   7   5   16.31    0.55
   3  -7   5   15.03    0.53
  -3   7   5   15.23    0.49
   3   7  -5   15.45    0.51
  -3  -7  -5   16.99    0.58
   3  -7   5   16.17    0.59
  -3   7   5   15.36    0.49
   3  -7   5   15.22    0.55
   3  -7   5   15.31    0.52
  -3  -8   5    1.96    0.22
   3  -8  -5    2.11    0.24
   3  -8  -5    1.95    0.26
   3   8   5    1.84    0.24
   3   8   5    1.74    0.23
   3   8   5    1.94    0.19
   3  -8   5    2.29    0.27
  -3  -8  -5    2.00    0.22
   3  -8   5    1.71    0.22
   3  -8   5    1.84    0.22
  -3   8   5    2.10    0.22
   3   8  -5    1.77    0.21
  -3   8   5    1.86    0.22
  -3  -8  -5    2.26    0.26
   3  -8   5    2.07    0.27
   3  -9  -5    3.17    0.33
   3   9   5    2.88    0.30
   3   9   5    2.84    0.31
   3  -9  -5    2.83    0.29
  -3  -9   5    3.11    0.31
  -3  -9   5    2.96    0.27
  -3  -9  -5    2.35    0.27
   3   9  -5    3.02    0.26
   3  -9   5    3.57    0.37
  -3  -9  -5    3.51    0.28
   3  -9   5    2.53    0.29
  -3   9   5    2.97    0.28
   3  -9   5    2.38    0.27
   3  -9   5    3.25    0.28
  -3 -10   5    0.58    0.16
   3 -10  -5    0.33    0.16
  -3 -10   5    0.99    0.20
   3 -10  -5    0.90    0.23
   3  10   5    0.47    0.19
  -3 -10   5    0.94    0.22
  -3 -10   5    0.55    0.21
   3 -10   5    0.73    0.20
   3 -10   5    0.45    0.16
  -3 -10  -5    0.65    0.19
   3 -10   5    0.46    0.21
   3 -10   5    0.57    0.17
  -3 -10  -5    0.62    0.17
  -3 -11   5   -0.01    0.13
   3 -11  -5    0.18    0.19
  -3 -11   5   -0.09    0.16
  -3 -11   5    0.04    0.15
  -3 -11   5   -0.10    0.15
   3 -11  -5    0.37    0.18
   3 -11   5    0.45    0.17
   3 -11   5    0.14    0.17
   3 -11   5    0.36    0.18
  -3 -11  -5    0.13    0.17
   3 -11   5   -0.04    0.13
  -3 -11  -5    0.36    0.17
  -3 -12   5    0.49    0.18
   3 -12  -5    0.52    0.23
  -3 -12   5    0.46    0.22
  -3 -12   5    0.10    0.17
   3 -12  -5    0.38    0.21
  -3 -12   5    0.62    0.22
  -3 -12  -5    0.62    0.22
   3 -12   5    0.43    0.18
   3 -12   5    0.39    0.23
   3 -12   5    0.44    0.22
   3 -12   5    0.50    0.18
  -3 -13   5    0.98    0.26
  -3 -13   5    1.21    0.29
   3 -13  -5    1.43    0.32
  -3 -13   5    2.09    0.34
   3 -13   5    1.04    0.29
  -3 -13  -5    1.36    0.29
   3 -13   5    1.06    0.24
   3 -13   5    1.22    0.25
   3 -13   5    1.10    0.27
   4   0  -5  161.09    2.88
   4   0   5  159.03    2.88
   4   0   5  162.06    2.90
   4   0   5  159.23    2.85
   4   0   5  159.42    2.90
   4   0  -5  153.25    2.86
   4   0  -5  160.79    2.73
   4   1   5   18.52    0.45
   4  -1  -5   19.13    0.49
   4  -1  -5   19.39    0.49
   4   1   5   18.47    0.49
   4   1   5   19.12    0.49
   4   1   5   19.00    0.50
   4  -1  -5   19.29    0.42
   4  -1   5   19.31    0.50
   4   1  -5   18.79    0.51
   4  -1   5   19.48    0.49
   4  -1   5   18.44    0.48
   4  -1   5   18.77    0.48
   4   2   5    3.67    0.21
   4  -2  -5    3.78    0.19
   4  -2  -5    3.79    0.18
   4   2   5    3.49    0.20
   4  -2  -5    3.71    0.19
   4   2   5    3.66    0.17
   4  -2   5    3.75    0.21
  -4  -2  -5    3.84    0.22
   4   2  -5    3.88    0.22
   4  -2   5    3.34    0.19
   4  -2   5    3.96    0.21
   4  -2   5    3.43    0.20
   4  -3  -5   23.64    0.58
   4   3   5   22.48    0.59
   4  -3  -5   24.42    0.59
   4   3   5   22.84    0.60
  -4  -3   5   22.73    0.46
   4  -3  -5   24.03    0.55
   4   3   5   23.56    0.60
  -4  -3  -5   25.40    0.63
   4  -3   5   23.59    0.58
  -4   3   5   23.91    0.46
   4   3  -5   22.96    0.62
  -4   3   5   23.77    0.45
   4  -3   5   23.75    0.60
   4  -3   5   22.40    0.61
  -4  -4   5   22.98    0.49
   4   4   5   22.50    0.61
   4   4   5   23.40    0.62
   4  -4  -5   22.76    0.59
   4   4   5   21.74    0.59
   4  -4  -5   22.76    0.59
   4   4  -5   22.63    0.62
   4  -4   5   21.90    0.63
   4  -4   5   22.24    0.58
  -4  -4  -5   22.46    0.62
   4  -4   5   22.15    0.59
  -4   4   5   22.34    0.49
  -4   4   5   22.41    0.49
   4  -5  -5   26.25    0.67
   4  -5  -5   23.89    0.64
   4   5   5   23.52    0.66
   4   5   5   25.07    0.66
  -4  -5   5   23.23    0.54
   4   5   5   23.16    0.62
  -4  -5  -5   24.81    0.68
   4  -5   5   22.18    0.65
  -4   5   5   23.95    0.55
   4  -5   5   23.58    0.62
   4   5  -5   23.32    0.65
  -4   5   5   23.21    0.55
   4  -5   5   24.20    0.64
   4  -5   5   22.68    0.67
   4  -6  -5    6.39    0.31
   4  -6  -5    6.71    0.33
  -4  -6   5    6.28    0.26
   4   6   5    6.50    0.31
   4   6   5    6.40    0.34
   4   6   5    6.66    0.34
   4  -6   5    5.95    0.33
  -4  -6  -5    7.14    0.35
   4  -6   5    6.45    0.32
   4  -6   5    5.90    0.29
  -4   6   5    6.21    0.26
   4  -6   5    6.62    0.36
   4   6  -5    5.94    0.31
  -4   6   5    5.88    0.26
   4   7   5    7.66    0.35
  -4  -7   5    7.51    0.32
   4   7   5    8.02    0.40
   4  -7  -5    8.02    0.37
   4  -7  -5    8.31    0.40
   4   7   5    8.21    0.39
  -4   7   5    8.32    0.34
   4  -7   5    7.64    0.35
   4  -7   5    8.27    0.40
  -4   7   5    8.41    0.34
   4  -7   5    8.07    0.41
   4  -7   5    7.90    0.37
  -4  -7  -5    8.26    0.41
   4   7  -5    8.25    0.37
   4   8   5    3.69    0.31
  -4  -8   5    3.06    0.24
   4   8   5    2.75    0.28
   4   8   5    3.51    0.25
   4  -8  -5    4.09    0.35
   4  -8  -5    3.80    0.29
  -4   8   5    3.88    0.27
   4  -8   5    3.50    0.28
   4  -8   5    3.76    0.27
  -4  -8  -5    3.65    0.33
  -4   8   5    3.96    0.27
   4   8  -5    3.85    0.27
   4  -8   5    3.88    0.34
   4  -8   5    2.91    0.29
   4  -9  -5    0.91    0.20
   4   9   5    0.73    0.16
   4  -9  -5    0.90    0.22
   4   9   5    0.70    0.19
  -4  -9   5    0.92    0.17
   4   9   5    1.00    0.21
   4  -9   5    0.88    0.19
  -4  -9  -5    1.19    0.20
  -4   9   5    0.70    0.16
   4  -9   5    0.66    0.20
   4  -9   5    1.25    0.23
   4   9  -5    1.06    0.18
   4  -9   5    0.88    0.18
  -4  -9  -5    1.22    0.23
  -4 -10   5    0.53    0.19
   4 -10  -5    0.32    0.17
  -4 -10   5    0.16    0.13
   4  10   5    0.25    0.18
   4 -10  -5    0.12    0.14
  -4 -10  -5    0.15    0.15
   4 -10   5    0.14    0.13
   4 -10   5   -0.01    0.15
   4 -10   5    0.19    0.14
   4 -10   5    0.08    0.16
  -4 -10  -5    0.16    0.14
  -4 -11   5    1.54    0.27
   4 -11  -5    1.56    0.27
  -4 -11   5    1.45    0.29
  -4 -11   5    1.73    0.28
   4 -11  -5    1.66    0.29
   4 -11   5    1.66    0.25
   4 -11   5    1.49    0.28
   4 -11   5    1.54    0.27
  -4 -11  -5    1.17    0.36
   4 -11   5    2.00    0.26
  -4 -11  -5    1.34    0.25
  -4 -12   5    0.27    0.19
  -4 -12   5    0.13    0.19
   4 -12  -5    0.33    0.21
   4 -12  -5    0.26    0.17
  -4 -12   5    0.26    0.21
   4 -12   5    0.28    0.22
  -4 -12  -5    0.06    0.16
   4 -12   5    0.27    0.16
   4 -12   5    0.43    0.20
   4 -12   5    0.27    0.15
   4 -13  -5    0.27    0.21
  -4 -13   5   -0.01    0.19
  -4 -13   5    0.04    0.20
  -4 -13   5    0.21    0.20
   4 -13   5    0.28    0.22
  -4 -13  -5    0.32    0.20
   4 -13   5    0.14    0.19
   4 -13   5    0.08    0.17
   5   0   5    0.05    0.08
   5   0   5    0.04    0.07
   5   0  -5   -0.02    0.07
   5   0   5    0.02    0.08
   5   0  -5    0.00    0.09
   5   0  -5    0.01    0.03
   5   0   5   -0.16    0.08
   5   1   5    9.21    0.33
   5   1   5   10.13    0.33
   5   1   5    9.18    0.33
   5   1   5    9.01    0.30
   5  -1  -5    9.90    0.33
   5  -1  -5    9.96    0.26
   5  -1  -5    9.45    0.34
   5   1  -5   10.20    0.36
   5   1  -5    9.83    0.35
   5  -1   5    9.17    0.32
   5  -1   5    9.60    0.33
   5  -1   5    9.55    0.32
   5  -1   5    9.38    0.33
   5  -2  -5   14.30    0.37
   5  -2  -5   13.75    0.39
   5   2   5   13.60    0.42
   5   2   5   14.34    0.44
   5   2   5   13.98    0.44
   5  -2  -5   13.98    0.42
   5   2   5   14.22    0.40
   5   2  -5   13.42    0.43
   5  -2   5   14.48    0.41
   5  -2   5   14.23    0.44
   5  -2   5   13.75    0.40
   5  -2   5   14.13    0.42
  -5  -2  -5   12.84    0.42
   5   3   5   21.43    0.58
   5  -3  -5   20.38    0.52
   5  -3  -5   20.24    0.50
   5   3   5   19.70    0.55
   5   3   5   20.79    0.57
   5  -3  -5   20.91    0.56
   5  -3   5   20.56    0.58
   5  -3   5   21.01    0.55
   5  -3   5   19.51    0.53
   5   3  -5   19.87    0.57
  -5  -3  -5   19.74    0.56
   5  -3   5   20.28    0.51
  -5  -4   5   13.02    0.31
   5   4   5   12.71    0.43
   5   4   5   13.35    0.44
   5   4   5   13.05    0.45
   5  -4  -5   12.85    0.42
   5  -4  -5   13.83    0.44
   5  -4  -5   13.22    0.36
  -5  -4  -5   13.01    0.45
   5  -4   5   12.46    0.41
   5  -4   5   12.57    0.37
   5   4  -5   13.72    0.46
  -5   4   5   13.01    0.31
  -5   4   5   13.16    0.32
   5  -4   5   13.76    0.43
   5  -4   5   12.68    0.46
   5   5   5    1.54    0.18
  -5  -5   5    1.52    0.12
   5  -5  -5    1.69    0.19
   5   5   5    1.65    0.20
   5   5   5    1.28    0.18
   5  -5  -5    1.84    0.20
   5  -5   5    1.60    0.18
   5  -5   5    1.61    0.17
  -5   5   5    1.46    0.12
   5  -5   5    1.67    0.21
  -5  -5  -5    1.38    0.17
   5  -5   5    1.61    0.14
   5  -5   5    1.42    0.21
  -5   5   5    1.65    0.13
   5   5  -5    1.29    0.17
   5  -6  -5    9.52    0.41
   5   6   5   10.12    0.42
  -5  -6   5   10.24    0.33
   5  -6  -5   10.67    0.42
   5   6   5   10.30    0.43
   5   6   5    9.74    0.40
   5  -6   5    9.83    0.30
  -5   6   5    9.87    0.34
  -5   6   5    9.87    0.33
   5  -6   5   10.20    0.39
   5   6  -5    9.60    0.41
   5  -6   5    9.99    0.44
  -5  -6  -5   10.91    0.44
   5  -6   5   10.02    0.39
   5  -6   5    9.38    0.44
   5  -7  -5    1.84    0.24
   5  -7  -5    1.76    0.23
   5   7   5    1.97    0.22
   5   7   5    1.68    0.22
  -5  -7   5    1.69    0.18
   5   7   5    2.12    0.25
   5  -7   5    1.39    0.18
  -5  -7  -5    1.74    0.22
  -5   7   5    1.69    0.18
   5  -7   5    1.26    0.20
   5  -7   5    1.21    0.17
  -5   7   5    1.76    0.18
   5   7  -5    1.59    0.21
   5  -7   5    1.84    0.25
  -5  -8   5    9.08    0.37
   5  -8  -5   10.45    0.46
   5   8   5    9.56    0.47
   5  -8  -5    9.72    0.48
   5   8   5    9.68    0.47
   5   8   5   10.23    0.42
   5  -8   5    9.29    0.49
   5  -8   5    9.91    0.48
  -5   8   5    9.65    0.39
   5  -8   5    9.45    0.42
   5   8  -5    9.85    0.44
  -5  -8  -5   10.15    0.47
   5  -8   5   10.25    0.43
   5  -9  -5    4.86    0.36
   5  -9  -5    3.07    0.32
   5   9   5    4.61    0.37
   5   9   5    4.35    0.36
   5   9   5    4.15    0.29
   5  -9   5    4.13    0.34
   5  -9   5    4.33    0.31
  -5  -9  -5    4.44    0.39
   5  -9   5    3.59    0.28
   5  -9   5    4.76    0.44
   5   9  -5    5.01    0.33
   5  10   5    3.78    0.38
   5 -10  -5    3.79    0.39
   5 -10  -5    2.97    0.33
  -5 -10  -5    3.32    0.34
   5 -10   5    4.10    0.40
   5 -10   5    2.31    0.32
   5 -10   5    3.61    0.30
   5 -10   5    3.41    0.31
   5 -11  -5    0.18    0.18
   5 -11  -5    0.24    0.15
  -5 -11   5    0.32    0.18
   5 -11   5    0.07    0.17
   5 -11   5   -0.14    0.11
   5 -11   5    0.03    0.13
   5 -11   5   -0.06    0.17
  -5 -11  -5    0.12    0.17
  -5 -12   5    2.42    0.34
   5 -12  -5    2.30    0.33
   5 -12  -5    2.81    0.39
  -5 -12   5    2.05    0.36
  -5 -12   5    3.00    0.37
   5 -12   5    1.63    0.31
  -5 -12  -5    2.42    0.34
   5 -12   5    2.07    0.34
   5 -12   5    1.78    0.32
   6   0  -5    2.70    0.10
   6   0   5    2.82    0.19
   6   0   5    2.22    0.18
   6   0   5    2.49    0.18
   6   0   5    2.30    0.18
   6   0  -5    2.40    0.21
   6   0  -5    2.68    0.20
   6   1   5   17.16    0.52
   6  -1  -5   17.80    0.50
   6   1   5   18.14    0.50
   6  -1  -5   17.53    0.52
   6   1   5   18.13    0.51
   6   1   5   18.28    0.50
   6  -1  -5   18.30    0.41
   6  -1   5   18.19    0.49
   6   1  -5   18.17    0.54
   6  -1   5   18.02    0.49
   6  -1   5   18.03    0.50
   6   1  -5   19.34    0.54
   6  -1   5   17.14    0.51
   6  -2  -5    3.56    0.20
   6   2   5    3.38    0.22
   6   2   5    3.02    0.21
   6  -2  -5    3.78    0.18
   6  -2  -5    3.34    0.22
   6   2   5    3.75    0.24
   6   2   5    3.71    0.21
  -6  -2  -5    3.38    0.21
   6  -2   5    3.75    0.21
   6   2  -5    3.48    0.23
   6  -2   5    2.97    0.22
   6  -2   5    3.40    0.20
   6  -2   5    3.22    0.20
   6  -3  -5    6.03    0.25
   6   3   5    6.13    0.29
   6   3   5    5.91    0.30
   6  -3  -5    6.55    0.25
   6  -3  -5    6.16    0.29
   6   3   5    6.13    0.29
   6  -3   5    6.23    0.26
   6   3  -5    6.39    0.32
   6  -3   5    6.30    0.26
   6  -3   5    6.25    0.31
   6  -3   5    6.36    0.27
  -6  -3  -5    6.19    0.29
  -6  -4   5    1.89    0.09
   6  -4  -5    1.53    0.18
   6   4   5    1.91    0.21
   6  -4  -5    2.18    0.18
   6   4   5    1.74    0.20
   6   4   5    1.88    0.19
   6  -4  -5    1.98    0.15
   6  -4   5    1.77    0.17
   6  -4   5    1.70    0.15
   6  -4   5    1.94    0.22
   6  -4   5    1.82    0.17
  -6  -4  -5    1.56    0.18
  -6   4   5    1.72    0.10
  -6   4   5    2.15    0.10
   6   4  -5    1.73    0.20
   6  -5  -5    9.88    0.41
   6   5   5    7.93    0.38
  -6  -5   5    9.81    0.28
   6   5   5   10.22    0.41
   6   5   5   10.38    0.42
   6  -5  -5    9.74    0.39
  -6   5   5   10.43    0.34
   6  -5   5    9.76    0.36
  -6  -5  -5   10.00    0.41
   6  -5   5   10.07    0.45
   6  -5   5    9.57    0.31
   6  -5   5    9.61    0.37
   6   5  -5   10.41    0.43
  -6   5   5    9.73    0.29
  -6  -6   5    6.59    0.37
   6  -6  -5    7.96    0.37
   6   6   5    6.56    0.37
   6  -6  -5    6.91    0.36
   6   6   5    6.53    0.36
   6   6   5    6.74    0.35
   6  -6   5    6.73    0.37
   6   6  -5    6.87    0.36
   6  -6   5    7.00    0.32
   6  -6   5    6.82    0.31
   6  -6   5    6.92    0.40
  -6   6   5    6.79    0.27
  -6  -6  -5    7.42    0.37
   6  -7  -5    6.50    0.37
   6   7   5    6.37    0.37
   6   7   5    6.24    0.35
   6  -7  -5    6.65    0.37
   6   7   5    5.82    0.36
   6  -7   5    6.84    0.34
   6  -7   5    6.60    0.32
   6  -7   5    6.43    0.41
   6   7  -5    7.04    0.38
  -6  -7  -5    6.83    0.37
   6  -7   5    6.81    0.40
  -6   7   5    6.13    0.33
   6  -8  -5    2.74    0.29
   6   8   5    2.81    0.28
   6  -8  -5    2.79    0.30
   6   8   5    2.04    0.26
   6   8   5    3.25    0.32
   6  -8   5    3.00    0.24
  -6  -8  -5    3.27    0.32
   6  -8   5    2.72    0.25
   6  -8   5    3.31    0.32
   6   8  -5    3.35    0.31
   6  -8   5    2.83    0.34
   6   9   5    5.36    0.39
   6  -9  -5    5.57    0.39
   6  -9  -5    4.89    0.38
   6   9   5    5.29    0.40
   6   9   5    5.61    0.35
   6  -9   5    6.10    0.42
   6  -9   5    6.18    0.45
  -6  -9  -5    5.50    0.38
   6  -9   5    5.50    0.33
   6  -9   5    5.49    0.33
   6   9  -5    6.05    0.37
   6  10   5   -0.01    0.16
   6 -10  -5    0.03    0.14
   6 -10  -5   -0.15    0.14
  -6 -10  -5    0.06    0.13
   6 -10   5    0.00    0.16
   6  10  -5   -0.06    0.12
   6 -10   5   -0.09    0.11
   6 -10   5   -0.06    0.11
   6 -10   5    0.08    0.19
   6 -11  -5    0.29    0.20
   6 -11  -5    0.81    0.21
   6 -11   5    0.26    0.20
   6 -11   5    0.51    0.22
  -6 -11  -5    0.58    0.21
  -6 -12   5    0.18    0.20
   6 -12  -5    0.26    0.21
   6 -12  -5    0.21    0.18
   6 -12   5   -0.05    0.18
   6 -12   5    0.24    0.22
  -6 -12  -5    0.44    0.20
   7   0  -5   -0.05    0.07
   7   0  -5    0.10    0.10
   7   0   5    0.00    0.07
   7   0   5    0.11    0.09
   7   0   5   -0.21    0.07
   7   0   5    0.08    0.08
   7   1   5    2.82    0.20
   7   1   5    2.74    0.20
   7   1   5    2.55    0.22
   7  -1  -5    2.53    0.20
   7  -1  -5    2.43    0.22
   7  -1  -5    2.42    0.13
   7   1   5    2.50    0.19
   7  -1   5    3.06    0.19
   7  -1   5    2.57    0.23
   7   1  -5    2.36    0.21
   7  -1   5    2.63    0.19
   7   1  -5    2.91    0.21
   7  -1   5    2.73    0.20
   7  -2  -5    1.39    0.17
   7   2   5    1.73    0.20
   7   2   5    1.69    0.18
   7   2   5    1.52    0.17
   7  -2  -5    2.05    0.14
   7   2   5    1.70    0.18
   7  -2  -5    1.46    0.16
  -7  -2  -5    1.77    0.18
   7  -2   5    1.63    0.16
   7  -2   5    1.61    0.17
   7   2  -5    1.52    0.19
   7  -2   5    1.42    0.18
   7  -2   5    1.60    0.16
   7   3   5    1.55    0.18
   7  -3  -5    1.55    0.19
   7   3   5    1.73    0.18
   7  -3  -5    1.75    0.16
   7   3   5    1.66    0.18
   7  -3  -5    1.58    0.16
   7   3   5    1.72    0.19
  -7  -3  -5    1.25    0.17
   7  -3   5    1.82    0.17
   7  -3   5    2.24    0.23
   7   3  -5    1.53    0.20
   7  -3   5    1.54    0.15
   7  -3   5    1.65    0.17
   7  -4  -5    5.38    0.24
   7  -4  -5    6.11    0.29
   7   4   5    5.98    0.31
   7   4   5    6.52    0.34
   7   4   5    6.28    0.32
   7  -4  -5    6.13    0.33
   7  -4   5    5.96    0.26
   7  -4   5    5.97    0.27
   7   4  -5    5.94    0.33
  -7  -4  -5    6.61    0.32
   7  -4   5    6.34    0.28
   7  -4   5    6.28    0.36
   7   5   5   12.43    0.49
   7  -5  -5   13.13    0.43
   7   5   5   12.70    0.48
   7  -5  -5   13.13    0.50
   7   5   5   12.34    0.47
   7  -5  -5   13.01    0.46
   7   5  -5   12.63    0.50
   7  -5   5   12.64    0.41
   7  -5   5   12.37    0.52
   7  -5   5   12.89    0.39
   7  -5   5   12.06    0.42
  -7  -5  -5   11.86    0.46
   7  -6  -5    4.28    0.29
   7   6   5    4.33    0.31
   7  -6  -5    3.63    0.30
   7   6   5    3.92    0.30
   7   6   5    4.31    0.30
   7  -6   5    3.20    0.33
   7   6  -5    4.18    0.31
   7  -6   5    3.73    0.25
  -7  -6  -5    4.33    0.30
   7  -6   5    3.85    0.24
   7  -7  -5    5.74    0.36
   7   7   5    4.92    0.35
   7   7   5    4.76    0.33
   7   7   5    4.72    0.34
   7  -7  -5    5.28    0.34
  -7  -7  -5    5.56    0.35
   7  -7   5    4.63    0.28
   7  -7   5    5.37    0.37
   7   7  -5    4.14    0.32
   7  -7   5    5.08    0.39
   7  -7   5    5.17    0.28
   7   8   5    4.30    0.36
   7   8   5    4.18    0.36
   7   8   5    4.58    0.33
   7  -8  -5    4.52    0.38
   7  -8  -5    3.84    0.32
   7  -8   5    3.97    0.26
  -7  -8  -5    4.59    0.34
   7  -8   5    3.64    0.37
   7  -8   5    4.13    0.28
   7   8  -5    4.17    0.33
   7  -8   5    4.37    0.35
   7  -9  -5    0.53    0.19
   7   9   5    0.75    0.20
   7   9   5    0.66    0.20
   7   9   5    0.69    0.18
   7  -9  -5    1.08    0.22
  -7  -9  -5    0.98    0.21
   7  -9   5    0.51    0.14
   7  -9   5    0.68    0.21
   7  -9   5    0.92    0.24
   7  -9   5    0.72    0.22
   7   9  -5    0.83    0.20
   7 -10  -5    0.89    0.23
   7  10   5    0.35    0.16
   7 -10  -5    0.07    0.15
   7 -10   5    0.27    0.21
   7  10  -5    0.35    0.17
  -7 -10  -5    0.44    0.19
   7 -10   5    0.49    0.20
   7 -11  -5    1.64    0.29
   7 -11  -5    1.66    0.30
  -7 -11  -5    1.36    0.26
   7 -11   5    1.20    0.28
   7 -11   5    1.65    0.31
   7 -12  -5    1.26    0.28
   7 -12  -5    1.48    0.30
   7 -12   5    1.00    0.27
   7 -12   5    0.72    0.24
  -7 -12  -5    1.28    0.28
   8   0   5   24.26    0.68
   8   0   5   24.57    0.63
   8   0  -5   24.18    0.72
   8   0   5   24.53    0.68
   8   0   5   25.14    0.63
   8   0  -5   25.42    0.69
   8   1   5    2.36    0.21
   8   1   5    2.55    0.20
   8   1   5    2.30    0.22
   8  -1  -5    2.78    0.27
   8   1   5    2.46    0.19
   8  -1  -5    2.68    0.23
   8  -1  -5    2.43    0.13
   8   1  -5    1.97    0.22
   8  -1   5    2.68    0.23
   8  -1   5    1.95    0.20
   8  -1   5    2.06    0.17
   8  -1   5    2.47    0.19
   8   1  -5    2.54    0.24
   8  -2  -5    3.89    0.19
   8  -2  -5    3.79    0.27
   8   2   5    3.82    0.24
   8  -2  -5    3.64    0.23
   8   2   5    3.58    0.26
   8   2   5    3.60    0.27
   8   2   5    3.85    0.24
   8  -2   5    3.71    0.26
   8  -2   5    3.97    0.22
  -8  -2  -5    3.76    0.24
   8   2  -5    3.62    0.27
   8  -2   5    3.44    0.23
   8  -2   5    3.48    0.21
   8   3   5    4.82    0.31
   8   3   5    5.12    0.29
   8   3   5    4.68    0.27
   8  -3  -5    5.17    0.31
   8  -3  -5    4.97    0.24
   8  -3  -5    5.20    0.26
   8   3   5    5.00    0.29
   8  -3   5    5.09    0.24
   8  -3   5    4.91    0.26
   8  -3   5    4.38    0.24
   8   3  -5    5.12    0.32
   8  -3   5    5.45    0.33
  -8  -3  -5    4.84    0.28
   8  -4  -5    3.78    0.24
   8   4   5    3.59    0.28
   8  -4  -5    3.57    0.21
   8   4   5    3.77    0.26
   8   4   5    3.23    0.26
   8  -4  -5    3.71    0.28
  -8  -4  -5    3.31    0.25
   8  -4   5    3.64    0.22
   8  -4   5    3.45    0.29
   8   4  -5    3.54    0.29
   8  -4   5    3.37    0.21
   8  -4   5    3.21    0.21
   8   5   5    3.20    0.29
   8   5   5    3.17    0.30
   8   5   5    3.10    0.27
   8  -5  -5    2.71    0.29
   8  -5  -5    3.06    0.25
   8  -5   5    3.24    0.21
  -8  -5  -5    3.24    0.26
   8  -5   5    3.01    0.22
   8   5  -5    2.71    0.28
   8  -5   5    3.34    0.33
   8  -5   5    3.03    0.20
   8   6   5    4.31    0.33
   8   6   5    3.67    0.29
   8  -6  -5    3.34    0.30
   8  -6  -5    3.79    0.32
   8   6   5    4.12    0.32
   8  -6   5    3.90    0.24
   8  -6   5    4.04    0.24
   8   6  -5    4.12    0.33
   8  -6   5    3.66    0.35
  -8  -6  -5    4.11    0.30
   8   7   5    1.05    0.21
   8  -7  -5    1.23    0.21
   8   7   5    1.27    0.22
   8   7   5    1.74    0.25
   8  -7  -5    1.43    0.24
   8  -7   5    1.53    0.18
   8  -7   5    1.37    0.26
  -8  -7  -5    1.21    0.20
   8  -7   5    1.36    0.17
   8   7  -5    1.06    0.21
   8  -8  -5    1.82    0.28
   8  -8  -5    1.56    0.24
   8   8   5    1.61    0.26
   8   8   5    1.61    0.25
   8   8   5    1.59    0.25
   8  -8   5    1.58    0.28
   8   8  -5    1.91    0.26
   8  -8   5    2.03    0.30
   8  -8   5    1.51    0.25
  -8  -8  -5    1.59    0.24
   8   9   5    1.50    0.25
   8  -9  -5    2.20    0.31
   8  -9  -5    1.60    0.26
   8   9   5    1.21    0.23
   8  -9   5    1.76    0.29
   8  -9   5    1.71    0.30
  -8  -9  -5    1.39    0.24
   8   9  -5    1.39    0.24
   8 -10  -5    0.42    0.20
   8  10   5    0.75    0.20
   8 -10  -5    0.71    0.22
  -8 -10  -5    0.91    0.22
   8 -10   5    0.63    0.21
   8 -10   5    0.75    0.25
   8  10  -5    0.69    0.21
   8 -11  -5    0.02    0.18
   8 -11  -5    0.11    0.17
   8 -11   5    0.34    0.19
  -8 -11  -5    0.25    0.19
   8 -11   5    0.31    0.22
   9   0  -5   -0.10    0.08
   9   0   5   -0.04    0.10
   9   0   5   -0.02    0.08
   9   0  -5    0.02    0.12
   9   0   5   -0.02    0.08
   9   0   5   -0.09    0.11
   9   1   5    4.95    0.30
   9  -1  -5    4.70    0.32
   9  -1  -5    5.03    0.29
   9   1   5    4.55    0.30
   9   1   5    4.17    0.25
   9   1   5    4.45    0.25
   9   1  -5    4.93    0.31
   9   1  -5    4.19    0.30
   9  -1   5    4.57    0.24
   9  -1   5    4.51    0.24
   9  -1   5    4.80    0.29
   9  -1   5    4.84    0.31
   9  -2  -5    9.71    0.32
   9   2   5    9.48    0.38
   9  -2  -5   10.49    0.46
   9  -2  -5   10.42    0.40
   9   2   5   10.19    0.40
   9   2   5   10.03    0.44
   9   2   5   10.69    0.44
  -9  -2  -5    9.67    0.40
   9  -2   5    9.92    0.35
   9   2  -5   10.94    0.48
   9  -2   5   10.46    0.46
   9   2  -5    9.99    0.43
   9  -2   5   10.55    0.36
   9  -2   5   10.13    0.40
   9  -3  -5   17.97    0.54
   9   3   5   18.01    0.56
   9  -3  -5   18.98    0.52
   9   3   5   17.76    0.57
   9   3   5   18.93    0.61
   9  -3  -5   18.33    0.64
   9   3   5   17.60    0.62
   9  -3   5   18.69    0.51
   9  -3   5   17.32    0.54
   9  -3   5   18.79    0.65
  -9  -3  -5   18.62    0.58
   9   3  -5   18.31    0.63
   9  -3   5   18.46    0.50
   9   4   5    5.47    0.32
   9   4   5    6.07    0.33
   9  -4  -5    5.81    0.28
   9   4   5    4.99    0.35
   9  -4  -5    5.04    0.35
   9  -4  -5    5.21    0.28
   9  -4   5    5.47    0.37
   9  -4   5    5.31    0.25
  -9  -4  -5    4.53    0.30
   9   4  -5    5.49    0.35
   9  -4   5    5.00    0.25
   9  -4   5    5.34    0.28
   9  -5  -5    0.97    0.20
   9   5   5    0.75    0.17
   9  -5  -5    1.39    0.20
   9   5   5    0.85    0.17
   9   5   5    0.96    0.20
  -9  -5  -5    0.91    0.18
   9  -5   5    1.02    0.20
   9  -5   5    1.09    0.14
   9  -5   5    0.72    0.12
   9   5  -5    0.62    0.19
   9  -6  -5    2.72    0.31
   9  -6  -5    1.86    0.24
   9   6   5    2.21    0.26
   9   6   5    1.82    0.24
   9   6   5    1.98    0.27
   9  -6   5    2.24    0.30
  -9  -6  -5    2.39    0.26
   9   6  -5    2.56    0.31
   9  -6   5    2.01    0.21
   9  -7  -5    1.58    0.23
   9  -7  -5    1.79    0.27
   9   7   5    1.59    0.24
   9   7   5    1.66    0.24
   9   7   5    1.85    0.26
  -9  -7  -5    2.20    0.26
   9   7  -5    2.38    0.30
   9  -7   5    1.99    0.31
   9   8   5    2.65    0.31
   9   8   5    3.61    0.35
   9  -8  -5    3.86    0.37
   9  -8  -5    3.33    0.35
   9   8   5    2.71    0.31
   9  -8   5    2.91    0.36
  -9  -8  -5    4.03    0.33
   9   8  -5    3.51    0.36
   9   9   5    0.44    0.19
   9  -9  -5    0.37    0.18
   9  -9  -5    0.35    0.17
   9  -9   5    0.34    0.22
  -9  -9  -5    0.64    0.19
   9   9  -5    0.70    0.21
   9  -9   5    1.00    0.25
   9 -10  -5    0.18    0.19
   9 -10  -5    0.20    0.18
   9  10   5    0.08    0.17
  -9 -10  -5    0.21    0.16
   9  10  -5    0.14    0.17
   9 -10   5    0.45    0.22
   9 -10   5    0.08    0.18
   9 -11  -5    1.65    0.31
   9 -11  -5    1.39    0.29
   9 -11   5    1.98    0.37
   9  11  -5    2.00    0.37
  -9 -11  -5    2.23    0.31
   9 -11   5    1.66    0.31
  10   0   5   42.75    0.96
  10   0  -5   43.69    1.14
  10   0  -5   42.89    1.07
  10   0   5   44.13    1.07
  10   0   5   42.56    0.95
  10   0   5   41.27    1.08
  10   1   5   12.30    0.51
  10   1   5   12.77    0.44
  10   1   5   12.43    0.42
  10  -1  -5   12.89    0.48
  10  -1  -5   12.22    0.52
  10   1   5   14.00    0.53
  10  -1   5   13.05    0.53
  10  -1   5   12.71    0.49
  10  -1   5   13.18    0.41
  10  -1   5   13.17    0.42
  10   1  -5   11.50    0.51
  10   1  -5   12.08    0.49
  10   2   5   30.92    0.78
  10  -2  -5   29.87    0.79
  10   2   5   30.08    0.87
  10   2   5   30.84    0.80
  10   2   5   30.97    0.89
  10  -2  -5   29.64    0.88
  10  -2   5   31.69    0.83
  10  -2   5   30.82    0.74
  10   2  -5   29.11    0.85
  10   2  -5   29.00    0.90
  10  -2   5   31.21    0.91
  10  -2   5   32.45    0.73
 -10  -2  -5   31.11    0.82
  10  -3  -5    5.60    0.38
  10   3   5    4.94    0.34
  10   3   5    6.10    0.32
  10  -3  -5    5.81    0.31
  10  -3  -5    5.67    0.28
  10   3   5    5.72    0.36
  10   3   5    6.23    0.33
  10  -3   5    6.47    0.40
  10  -3   5    6.65    0.27
  10  -3   5    6.64    0.27
  10   3  -5    5.99    0.38
  10  -3   5    5.40    0.31
 -10  -3  -5    6.59    0.34
  10  -4  -5    3.65    0.32
  10   4   5    3.64    0.26
  10  -4  -5    3.42    0.24
  10   4   5    3.33    0.27
  10  -4  -5    3.85    0.25
  10   4   5    3.64    0.34
  10  -4   5    3.30    0.33
  10  -4   5    3.41    0.25
  10   4  -5    3.75    0.31
  10  -4   5    3.79    0.28
 -10  -4  -5    3.68    0.28
  10  -5  -5    1.03    0.22
  10   5   5    0.84    0.18
  10   5   5    0.81    0.18
  10  -5  -5    0.62    0.15
  10   5   5    0.80    0.19
  10  -5   5    1.25    0.25
 -10  -5  -5    0.94    0.19
  10   5  -5    0.77    0.20
  10   6   5    0.52    0.17
  10  -6  -5    0.74    0.18
  10   6   5    0.77    0.18
  10   6   5    0.85    0.22
  10  -6  -5    0.60    0.19
 -10  -6  -5    0.48    0.16
  10   6  -5    0.57    0.21
  10  -6   5    1.05    0.25
  10   7   5    1.67    0.25
  10   7   5    1.21    0.23
  10   7   5    1.10    0.23
  10  -7  -5    0.95    0.23
  10  -7  -5    1.40    0.24
  10   7  -5    1.07    0.23
 -10  -7  -5    1.11    0.21
  10  -7   5    1.26    0.26
  10  -8  -5    0.90    0.23
  10   8   5    0.63    0.21
  10  -8  -5    0.76    0.21
  10   8   5    1.05    0.22
  10   8  -5    0.87    0.24
 -10  -8  -5    0.87    0.21
  10  -8   5    0.86    0.23
  10  -9  -5    2.07    0.32
  10  -9  -5    1.70    0.28
  10   9   5    1.78    0.29
 -10  -9  -5    1.53    0.25
  10   9  -5    2.02    0.32
  10  -9   5    1.90    0.34
  10 -10  -5   -0.03    0.18
  10  10   5   -0.06    0.17
  10 -10  -5   -0.05    0.17
  10 -10   5   -0.11    0.19
 -10 -10  -5   -0.16    0.14
  10  10  -5   -0.19    0.15
  10 -11  -5    0.03    0.20
  10 -11   5    0.06    0.18
  11   0   5    0.05    0.09
  11   0   5   -0.07    0.11
  11   0   5    0.09    0.15
  11   0  -5   -0.03    0.11
  11   0  -5    0.09    0.15
  11   0   5   -0.02    0.08
  11   1   5    3.58    0.24
  11  -1  -5    3.51    0.28
  11  -1  -5    3.13    0.35
  11   1   5    3.39    0.23
  11   1   5    3.42    0.33
  11   1   5    3.64    0.32
  11  -1   5    3.51    0.29
  11  -1   5    3.81    0.36
  11  -1   5    3.39    0.22
  11   1  -5    3.79    0.37
  11  -1   5    3.28    0.21
  11   1  -5    3.95    0.31
  11   2   5    4.79    0.35
  11   2   5    4.09    0.26
  11  -2  -5    3.92    0.29
  11   2   5    3.48    0.33
  11   2   5    3.80    0.26
  11  -2  -5    4.14    0.38
  11   2  -5    3.86    0.32
 -11  -2  -5    3.55    0.28
  11  -2   5    4.37    0.30
  11  -2   5    4.06    0.33
  11   2  -5    3.83    0.37
  11  -3  -5    2.10    0.29
  11  -3  -5    1.92    0.22
  11   3   5    1.74    0.21
  11   3   5    1.55    0.19
  11   3   5    1.30    0.23
  11   3   5    1.49    0.23
 -11  -3  -5    1.70    0.22
  11  -3   5    1.72    0.27
  11  -3   5    1.81    0.22
  11   3  -5    1.56    0.25
  11   4   5    2.91    0.27
  11   4   5    3.11    0.34
  11   4   5    2.41    0.24
  11  -4  -5    2.99    0.34
  11   4  -5    2.81    0.32
 -11  -4  -5    3.15    0.29
  11  -4   5    3.20    0.25
  11  -4   5    3.03    0.33
  11   5   5    2.02    0.23
  11  -5  -5    1.50    0.21
  11  -5  -5    1.67    0.28
  11   5   5    2.02    0.29
  11   5   5    1.86    0.24
  11   5  -5    2.19    0.28
 -11  -5  -5    1.78    0.23
  11  -5   5    1.88    0.30
  11  -6  -5    0.67    0.21
  11   6   5    0.45    0.16
  11   6   5    0.67    0.17
  11   6   5    0.48    0.19
  11  -6  -5    0.57    0.16
  11   6  -5    0.55    0.19
  11  -6   5    0.65    0.23
 -11  -6  -5    0.37    0.16
  11   7   5    1.67    0.28
  11  -7  -5    2.38    0.33
  11  -7  -5    2.13    0.27
  11   7   5    1.82    0.26
  11   7  -5    2.11    0.32
 -11  -7  -5    2.10    0.27
  11  -7   5    2.28    0.34
  11   8   5    2.90    0.36
  11  -8  -5    2.40    0.34
  11  -8  -5    2.75    0.32
  11   8  -5    3.49    0.39
 -11  -8  -5    2.03    0.27
  11  -8   5    2.40    0.35
  11  -9  -5    0.61    0.22
  11  -9  -5    0.32    0.18
  11   9   5    0.92    0.25
 -11  -9  -5    0.11    0.24
  11   9  -5    0.52    0.21
  11  -9   5    0.78    0.25
  11 -10  -5    0.56    0.24
  11  10   5    0.98    0.27
  11 -10  -5    0.84    0.25
  11  10  -5    0.74    0.25
  11 -10   5    0.99    0.29
  12   0   5    6.74    0.41
  12   0  -5    7.72    0.47
  12   0  -5    7.49    0.41
  12   0   5    8.13    0.45
  12  -1  -5    2.70    0.33
  12  -1  -5    3.63    0.33
  12   1   5    3.07    0.34
  12   1   5    3.19    0.32
  12   1   5    3.42    0.29
  12   1  -5    3.89    0.36
  12   1  -5    3.58    0.38
  12  -1   5    2.69    0.31
  12  -1   5    3.39    0.32
  12   2   5    4.56    0.29
  12   2   5    4.93    0.28
  12  -2  -5    4.63    0.31
  12   2   5    3.84    0.36
  12  -2  -5    4.56    0.39
  12   2   5    4.43    0.36
 -12  -2  -5    4.73    0.32
  12   2  -5    4.54    0.39
  12   2  -5    4.28    0.35
  12  -2   5    4.42    0.32
  12  -2   5    4.87    0.39
  12  -3  -5    0.42    0.19
  12  -3  -5    0.64    0.15
  12   3   5    0.88    0.22
  12   3   5    0.75    0.15
  12   3   5    0.84    0.16
  12   3   5    0.87    0.21
  12  -3   5    0.52    0.20
  12   3  -5    0.45    0.19
  12  -3   5    0.76    0.16
 -12  -3  -5    0.69    0.17
  12   4   5    0.05    0.12
  12  -4  -5    0.03    0.16
  12   4   5    0.19    0.13
  12   4   5    0.16    0.17
  12  -4   5    0.58    0.21
  12   4  -5    0.35    0.16
 -12  -4  -5    0.77    0.18
  12  -5  -5    1.28    0.24
  12   5   5    1.30    0.20
  12   5   5    1.07    0.20
  12   5   5    0.96    0.25
  12  -5   5    1.11    0.24
 -12  -5  -5    1.06    0.20
  12   5  -5    0.73    0.21
  12  -6  -5    1.50    0.29
  12   6   5    1.71    0.28
  12   6   5    1.57    0.23
  12   6  -5    1.20    0.26
 -12  -6  -5    1.76    0.25
  12  -6   5    1.38    0.28
  12   7   5    1.65    0.30
  12  -7  -5    1.46    0.28
  12  -7  -5    1.68    0.40
  12   7  -5    1.88    0.32
 -12  -7  -5    1.36    0.25
  12  -7   5    1.52    0.31
  12  -8  -5    1.39    0.25
  12   8   5    1.72    0.31
  12  -8  -5    1.51    0.30
  12   8  -5    1.25    0.27
  12  -8   5    1.85    0.36
  12   9   5    1.82    0.31
  12  -9  -5    1.60    0.32
  12  -9  -5    1.78    0.30
  12   9  -5    1.64    0.30
  12  -9   5    1.56    0.34
  13   0  -5    0.06    0.13
  13   0   5   -0.02    0.13
  13   0   5   -0.03    0.15
  13   0  -5   -0.07    0.16
  13  -1  -5    1.57    0.24
  13  -1  -5    1.38    0.26
  13   1   5    1.86    0.28
  13   1   5    1.75    0.25
  13  -1   5    2.28    0.30
  13   1  -5    2.26    0.33
 -13  -1  -5    1.72    0.23
  13   1  -5    1.72    0.26
  13  -1   5    1.93    0.26
  13  -2  -5    1.26    0.27
  13   2   5    1.16    0.25
  13   2   5    1.36    0.26
  13  -2  -5    1.47    0.22
  13  -2   5    1.68    0.27
 -13  -2  -5    1.56    0.23
  13   2  -5    1.26    0.26
  13   2  -5    1.31    0.24
  13  -2   5    1.32    0.22
  13  -3  -5    0.48    0.16
  13   3   5    0.36    0.19
  13  -3  -5    0.13    0.17
  13   3   5    0.06    0.16
  13  -3   5    0.18    0.13
  13  -3   5    0.12    0.16
 -13  -3  -5   -0.05    0.12
  13   3  -5    0.27    0.19
  13   4   5    2.38    0.32
  13  -4  -5    2.75    0.37
  13   4  -5    2.56    0.34
  13  -4   5    2.04    0.31
 -13  -4  -5    3.39    0.31
  13  -5  -5    0.60    0.23
  13   5   5    0.44    0.19
  13   5  -5    0.50    0.21
  13  -5   5    0.37    0.21
 -13  -5  -5    0.28    0.17
  13  -6  -5    0.08    0.17
  13   6   5    0.17    0.18
  13  -6   5    0.29    0.20
  13   6  -5    0.09    0.20
  13   7   5    0.51    0.24
  13  -7  -5    0.45    0.22
  13   7  -5    0.43    0.22
  13  -7   5    0.40    0.23
  13  -8  -5    0.78    0.26
  13   8   5    1.26    0.29
  13   8  -5    0.29    0.21
  13  -8   5    0.30    0.23
  14   0  -5   14.29    0.68
  14   0  -5   14.32    0.62
  14   0   5   15.55    0.71
  14   0   5   16.32    0.66
  14   1   5    1.64    0.27
  14  -1  -5    1.58    0.29
  14  -1  -5    1.40    0.24
  14   1   5    2.03    0.32
  14   1  -5    1.50    0.29
  14   1  -5    1.48    0.27
  14  -1   5    1.57    0.28
  14  -1   5    1.23    0.24
 -14  -1  -5    1.70    0.24
  14  -2  -5   -0.01    0.13
  14   2   5    0.00    0.17
  14  -2  -5   -0.32    0.15
  14   2   5    0.12    0.16
 -14  -2  -5   -0.03    0.13
  14  -2   5   -0.08    0.18
  14   2  -5   -0.11    0.13
  14  -2   5    0.19    0.14
  14   2  -5    0.08    0.18
  14  -3  -5    0.49    0.23
  14   3   5    0.12    0.17
  14   3   5    0.32    0.20
 -14  -3  -5    0.21    0.22
  14   3  -5    0.28    0.20
  14  -3   5    0.30    0.18
  14  -3   5    0.37    0.16
  14  -4  -5    0.02    0.18
  14   4   5    0.73    0.23
  14   4  -5    0.44    0.20
  14  -4   5    0.81    0.26
  14  -5  -5    0.40    0.22
  14   5   5    0.15    0.19
  14   5  -5    0.11    0.20
  14  -5   5    0.08    0.19
  14  -6  -5    2.28    0.36
  14   6   5    1.97    0.34
  14  -6   5    1.73    0.33
  14   6  -5    1.81    0.35
  14   7   5    1.00    0.27
  14  -7  -5    0.90    0.27
  14   7  -5    0.83    0.27
  14  -7   5    0.77    0.28
  15   0   5   -0.14    0.19
  15   0  -5   -0.03    0.14
  15   0  -5   -0.03    0.19
  15   0   5    0.11    0.15
  15   1   5    0.33    0.19
  15   1   5    0.04    0.20
  15  -1  -5    0.25    0.16
  15  -1  -5    0.13    0.19
  15  -1   5    0.25    0.16
  15  -1   5   -0.05    0.19
  15   1  -5    0.01    0.15
  15   1  -5    0.07    0.19
  15   2   5    1.47    0.29
  15  -2  -5    1.51    0.25
  15  -2  -5    1.13    0.27
  15   2   5    1.40    0.30
  15  -2   5    1.07    0.28
  15  -2   5    1.11    0.23
  15   2  -5    1.00    0.26
  15   3   5    1.44    0.30
  15   3   5    1.34    0.29
  15  -3  -5    1.24    0.32
  15  -3   5    1.88    0.34
  15   3  -5    1.25    0.27
  15  -4  -5    3.84    0.46
  15   4   5    3.55    0.42
  15   4  -5    3.08    0.41
  15  -4   5    3.22    0.42
  15   5   5    5.57    0.51
  15  -5  -5    5.86    0.52
  15   5  -5    6.34    0.52
  15  -5   5    5.19    0.53
  15   6   5    1.02    0.29
  15  -6  -5    1.13    0.29
  15   6  -5    0.78    0.29
  15  -6   5    0.57    0.26
  16   0  -5    2.07    0.31
  16   0   5    2.51    0.38
  16   0  -5    2.64    0.39
  16   0   5    2.03    0.31
  16   1   5    1.10    0.29
  16  -1  -5    1.15    0.25
  16  -1  -5    1.12    0.29
  16   1   5    1.14    0.26
  16  -1   5    1.28    0.26
  16   1  -5    1.02    0.31
  16   1  -5    1.64    0.29
  16  -1   5    2.23    0.38
  16  -2  -5    0.37    0.24
  16   2   5    0.14    0.19
  16   2   5    0.06    0.17
  16  -2   5    0.28    0.17
  16   2  -5    0.20    0.20
  16  -2   5    0.09    0.21
  16   3   5    0.91    0.27
  16   3   5    1.00    0.26
  16  -3  -5    0.75    0.27
  16   3  -5    1.48    0.30
  16  -3   5    1.09    0.31
  16   4   5    0.14    0.20
  16  -4  -5    0.40    0.24
  16  -4   5    0.13    0.22
  16   4  -5    0.07    0.20
  16  -5  -5    1.10    0.32
  16  -5   5    1.44    0.33
  17   0  -5    0.22    0.21
  17   0  -5    0.10    0.18
  17   0   5   -0.15    0.20
  17   0   5   -0.15    0.15
  17   1   5    2.65    0.37
  17  -1  -5    1.97    0.31
  17   1   5    2.02    0.37
  17  -1  -5    2.03    0.38
  17   1  -5    1.56    0.30
  17  -1   5    2.51    0.35
  17  -1   5    2.51    0.41
  17   1  -5    1.71    0.37
  17   2   5    0.93    0.29
  17  -2  -5    0.94    0.33
  17   2   5    0.49    0.23
  17   2  -5    1.17    0.30
  17  -2   5    1.06    0.31
   0   0   6  161.76    2.82
   0   0   6  156.39    2.83
   0  -1   6   -0.05    0.06
   0  -1   6   -0.09    0.06
   0   1   6    0.04    0.06
   0   1   6    0.02    0.06
   0  -1  -6   -0.06    0.06
   0   2   6  116.64    2.12
   0  -2   6  115.29    2.14
   0  -2   6  117.33    2.15
   0   2   6  117.60    2.13
   0  -2  -6  116.83    2.16
   0  -3   6   -0.14    0.07
   0   3   6    0.09    0.07
   0  -3  -6    0.07    0.09
   0   3   6    0.04    0.07
   0  -3  -6    0.00    0.04
   0  -3   6   -0.07    0.07
   0  -4  -6   25.84    0.66
   0   4   6   25.04    0.60
   0  -4   6   24.73    0.64
   0  -4   6   24.30    0.63
   0  -4  -6   26.19    0.55
   0   4  -6   25.64    0.62
   0   4   6   24.02    0.59
   0  -4   6   23.66    0.62
   0  -4   6   24.47    0.59
   0   5  -6   -0.02    0.07
   0   5   6    0.07    0.07
   0   5   6   -0.02    0.07
   0  -5   6    0.09    0.09
   0  -5   6   -0.09    0.09
   0  -5  -6    0.02    0.08
   0   5   6   -0.09    0.07
   0  -5   6   -0.04    0.08
   0  -5   6   -0.08    0.08
   0  -5  -6   -0.08    0.05
   0  -6   6   23.45    0.70
   0  -6   6   22.72    0.63
   0  -6  -6   22.52    0.67
   0   6  -6   24.63    0.61
   0   6   6   23.90    0.66
   0  -6  -6   23.65    0.59
   0   6   6   23.13    0.63
   0  -6   6   23.77    0.68
   0   6   6   24.51    0.57
   0  -6   6   23.27    0.66
   0   7   6    0.17    0.08
   0  -7   6    0.06    0.11
   0   7   6   -0.02    0.10
   0  -7  -6    0.02    0.11
   0  -7   6    0.10    0.13
   0  -7   6   -0.01    0.11
   0   7   6   -0.06    0.10
   0  -7  -6    0.07    0.09
   0  -7   6    0.06    0.11
   0   7  -6   -0.10    0.07
   0  -8   6    0.19    0.13
   0  -8   6    0.25    0.15
   0  -8  -6    0.10    0.14
   0   8   6    0.24    0.13
   0  -8   6    0.28    0.14
   0  -8  -6    0.29    0.12
   0   8   6    0.19    0.12
   0  -8   6    0.19    0.13
   0  -9   6    0.07    0.13
   0  -9  -6    0.10    0.12
   0  -9   6   -0.06    0.12
   0  -9   6   -0.08    0.12
   0   9   6   -0.01    0.12
   0  -9  -6    0.09    0.15
   0   9   6   -0.16    0.12
   0  -9   6    0.11    0.15
   0 -10  -6    2.63    0.32
   0  10   6    2.40    0.29
   0 -10   6    3.12    0.38
   0  10   6    3.07    0.33
   0 -10   6    3.53    0.34
   0 -10   6    3.22    0.34
   0 -10  -6    3.32    0.29
   0 -10   6    3.33    0.34
   0 -11   6   -0.07    0.14
   0 -11   6    0.02    0.15
   0  11   6   -0.01    0.14
   0 -11  -6    0.03    0.11
   0 -11   6   -0.19    0.14
   0 -11   6   -0.14    0.12
   0 -11  -6    0.16    0.18
   0 -12   6    6.46    0.49
   0 -12   6    6.77    0.53
   0 -12  -6    7.20    0.51
   0 -12   6    6.33    0.45
   0 -12   6    6.61    0.45
   0 -13   6    0.10    0.19
   0 -13   6   -0.02    0.18
   0 -13   6   -0.19    0.16
   0 -13   6   -0.05    0.17
   0 -13  -6    0.00    0.18
  -1   0   6   -0.12    0.05
   1   0   6   -0.08    0.04
   1   0   6   -0.06    0.07
  -1   0   6   -0.04    0.06
   1   0  -6   -0.01    0.06
   1   0   6   -0.01    0.07
   1   1   6   59.96    1.17
  -1  -1   6   59.17    1.15
   1   1   6   60.54    1.18
   1  -1  -6   63.37    1.19
  -1  -1   6   61.05    1.16
   1  -1   6   61.53    1.19
   1  -1   6   58.88    1.18
  -1  -1  -6   62.32    1.22
  -1   1   6   60.26    1.14
  -1   1   6   59.77    1.13
   1  -1   6   61.94    1.14
   1   1  -6   60.86    1.24
   1  -2  -6   52.47    1.07
   1   2   6   52.74    1.04
  -1  -2   6   50.59    1.02
   1   2   6   51.12    1.03
  -1  -2   6   49.68    1.03
   1  -2  -6   53.42    0.96
  -1   2   6   52.85    1.00
  -1   2   6   51.98    0.99
   1   2  -6   53.09    1.10
   1  -2   6   50.39    1.05
   1  -2   6   48.56    1.04
   1  -2   6   52.04    1.03
  -1  -2  -6   54.37    1.10
  -1  -3   6    4.80    0.23
   1  -3  -6    4.44    0.22
  -1  -3   6    4.32    0.23
   1   3   6    4.60    0.22
   1  -3  -6    4.77    0.16
   1   3   6    4.73    0.22
  -1   3   6    4.48    0.19
   1  -3   6    5.16    0.24
   1  -3   6    4.40    0.23
  -1  -3  -6    4.78    0.24
  -1   3   6    4.83    0.20
  -1  -3  -6    5.04    0.14
   1  -3   6    4.52    0.23
   1   3  -6    4.95    0.24
   1   4   6   31.58    0.74
  -1  -4   6   31.15    0.75
   1  -4  -6   32.65    0.78
   1   4   6   30.67    0.71
  -1  -4   6   31.98    0.75
  -1  -4   6   31.93    0.70
   1  -4  -6   33.51    0.68
   1   4   6   31.47    0.73
  -1   4   6   30.74    0.70
   1  -4   6   31.11    0.76
   1  -4   6   32.43    0.77
  -1   4   6   31.24    0.70
   1  -4   6   31.53    0.75
   1   4  -6   31.99    0.75
   1  -4   6   31.57    0.74
  -1  -4  -6   31.71    0.78
  -1  -4  -6   33.05    0.66
  -1  -5   6    1.77    0.19
   1   5   6    1.52    0.17
   1  -5  -6    1.47    0.17
  -1  -5   6    1.96    0.20
   1   5   6    1.67    0.15
  -1  -5   6    1.76    0.17
   1   5   6    1.99    0.19
   1  -5  -6    2.04    0.15
  -1  -5  -6    1.64    0.18
   1  -5   6    1.96    0.20
   1   5  -6    1.62    0.17
   1  -5   6    1.96    0.18
   1  -5   6    1.73    0.20
  -1   5   6    1.91    0.17
  -1   5   6    1.71    0.15
  -1  -5  -6    1.80    0.13
   1  -5   6    1.82    0.19
  -1  -6   6   11.45    0.44
   1   6   6   11.90    0.43
   1   6   6   11.24    0.37
   1  -6  -6   12.72    0.46
  -1  -6   6   12.09    0.40
   1  -6  -6   11.57    0.38
   1   6   6   11.70    0.44
  -1  -6   6   11.58    0.44
  -1   6   6   11.83    0.40
  -1  -6  -6   11.69    0.45
   1  -6   6   12.27    0.48
   1   6  -6   12.21    0.40
  -1  -6  -6   11.27    0.37
  -1   6   6   11.96    0.42
   1  -6   6   11.77    0.43
   1  -6   6   12.31    0.44
  -1   6   6   11.82    0.34
   1  -6   6   10.69    0.44
  -1  -7   6    2.40    0.24
   1   7   6    2.41    0.24
   1  -7  -6    2.86    0.21
  -1  -7   6    2.83    0.24
   1  -7  -6    2.22    0.24
   1   7   6    3.06    0.25
  -1  -7   6    2.93    0.30
  -1  -7   6    2.64    0.25
   1   7   6    2.57    0.19
  -1   7   6    2.49    0.16
   1  -7   6    2.93    0.29
  -1   7   6    2.47    0.23
  -1  -7  -6    3.02    0.21
  -1   7   6    3.02    0.24
  -1  -7  -6    2.64    0.25
   1   7  -6    2.85    0.21
   1  -7   6    2.85    0.25
   1  -7   6    2.75    0.26
   1  -7   6    2.79    0.26
  -1  -8   6   14.01    0.50
   1   8   6   13.87    0.54
   1  -8  -6   14.78    0.50
  -1  -8   6   13.75    0.54
   1   8   6   13.50    0.53
   1  -8  -6   14.27    0.56
  -1  -8   6   13.70    0.57
  -1  -8   6   12.84    0.53
   1   8   6   14.10    0.52
   1  -8   6   14.29    0.53
  -1   8   6   13.78    0.52
   1  -8   6   13.54    0.54
  -1  -8  -6   14.87    0.50
   1  -8   6   12.28    0.51
  -1   8   6   14.06    0.51
   1  -8   6   13.92    0.57
  -1  -8  -6   14.53    0.57
   1   8  -6   13.82    0.46
   1  -9  -6   12.82    0.44
  -1  -9   6   13.41    0.60
   1   9   6   13.55    0.55
   1   9   6   13.11    0.57
  -1  -9   6   12.96    0.56
  -1  -9   6   14.25    0.53
   1  -9  -6   12.97    0.50
   1  -9  -6   14.40    0.59
  -1  -9   6   13.37    0.55
  -1   9   6   13.29    0.55
   1  -9   6   14.43    0.56
   1  -9   6   12.59    0.54
  -1  -9  -6   13.09    0.50
  -1   9   6   13.76    0.54
   1  -9   6   12.97    0.56
  -1  -9  -6   12.44    0.56
   1  -9   6   14.06    0.62
   1 -10  -6    1.02    0.21
   1 -10  -6    1.09    0.20
  -1 -10   6    1.05    0.21
   1  10   6    0.91    0.21
   1 -10  -6    0.96    0.24
  -1 -10   6    1.25    0.24
   1  10   6    1.12    0.22
  -1 -10   6    0.88    0.20
  -1 -10   6    1.05    0.25
  -1  10   6    1.08    0.22
   1 -10   6    0.66    0.21
  -1 -10  -6    1.33    0.25
  -1  10   6    0.94    0.20
  -1 -10  -6    0.73    0.21
   1 -10   6    0.91    0.22
   1 -10   6    0.73    0.19
   1 -10   6    0.80    0.21
   1 -11  -6    3.66    0.39
   1  11   6    3.71    0.37
  -1 -11   6    3.91    0.39
  -1 -11   6    4.20    0.39
  -1 -11   6    3.95    0.43
  -1 -11   6    4.07    0.38
  -1 -11  -6    2.54    0.32
   1 -11   6    3.04    0.35
   1 -11   6    3.71    0.43
   1 -11   6    3.13    0.35
   1 -11   6    3.31    0.35
  -1 -12   6    1.17    0.30
   1 -12  -6    1.06    0.25
  -1 -12   6    0.85    0.23
  -1 -12   6    1.00    0.26
  -1 -12   6    1.03    0.24
  -1 -12  -6    0.76    0.22
   1 -12   6    0.94    0.24
   1 -12   6    1.04    0.25
   1 -12   6    0.87    0.27
   1 -12   6    0.87    0.23
  -1 -13   6    2.69    0.42
  -1 -13   6    2.54    0.34
   1 -13  -6    2.22    0.36
  -1 -13   6    2.67    0.36
  -1 -13   6    2.24    0.33
   1 -13   6    2.54    0.39
   1 -13   6    2.39    0.34
   1 -13   6    3.35    0.39
  -1 -13  -6    2.59    0.37
   1 -13   6    2.73    0.35
  -2   0   6    1.82    0.11
   2   0  -6    1.64    0.15
   2   0   6    1.76    0.10
  -2   0   6    1.65    0.11
   2   0  -6    1.84    0.11
   2   0   6    1.78    0.15
   2   0   6    1.85    0.16
   2   1   6  163.30    2.98
  -2  -1   6  168.79    2.92
   2   1   6  166.65    2.97
   2  -1  -6  167.67    2.92
   2   1   6  166.96    2.85
  -2  -1   6  166.40    2.92
   2  -1  -6  168.46    2.95
   2  -1   6  161.07    2.98
   2  -1   6  166.52    2.92
  -2   1   6  166.97    2.89
  -2  -1  -6  167.62    3.02
  -2   1   6  165.39    2.88
   2  -1   6  161.56    2.97
   2   1  -6  164.77    3.02
   2  -2  -6    2.91    0.16
  -2  -2   6    2.89    0.16
   2  -2  -6    2.65    0.13
  -2  -2   6    2.71    0.17
   2   2   6    3.13    0.19
   2   2   6    2.52    0.18
  -2   2   6    2.70    0.13
   2   2  -6    2.61    0.18
   2  -2   6    2.66    0.19
   2  -2   6    2.50    0.18
   2  -2   6    2.59    0.17
  -2   2   6    2.54    0.13
  -2  -2  -6    2.57    0.19
   2   3   6    0.63    0.11
  -2  -3   6    0.65    0.11
   2  -3  -6    0.56    0.11
   2   3   6    0.60    0.12
  -2  -3   6    0.46    0.10
   2   3   6    0.34    0.10
   2  -3  -6    0.71    0.09
   2  -3   6    0.66    0.11
  -2   3   6    0.68    0.09
   2   3  -6    0.67    0.12
  -2   3   6    0.83    0.09
   2  -3   6    0.57    0.12
   2  -3   6    0.65    0.12
  -2  -3  -6    0.81    0.13
   2  -4  -6   12.42    0.40
   2  -4  -6   12.58    0.35
  -2  -4   6   11.19    0.38
   2   4   6   12.02    0.39
  -2  -4   6   11.57    0.39
   2  -4  -6   12.36    0.27
   2   4   6   11.68    0.37
  -2  -4   6   11.57    0.33
   2   4   6   11.42    0.40
  -2  -4  -6   11.65    0.41
   2   4  -6   11.84    0.40
  -2   4   6   11.88    0.34
   2  -4   6   11.47    0.39
  -2   4   6   11.71    0.33
   2  -4   6   11.61    0.40
   2  -5  -6    5.75    0.24
   2   5   6    4.86    0.27
   2  -5  -6    5.04    0.28
   2   5   6    5.00    0.24
   2  -5  -6    5.37    0.18
  -2  -5   6    5.29    0.27
   2   5   6    5.71    0.28
  -2  -5   6    5.46    0.28
  -2  -5   6    5.27    0.23
  -2  -5  -6    5.78    0.29
   2  -5   6    5.16    0.28
   2  -5   6    5.01    0.27
   2  -5   6    5.24    0.28
  -2   5   6    5.66    0.25
   2  -5   6    5.38    0.29
   2   5  -6    5.65    0.27
  -2   5   6    5.34    0.23
   2  -6  -6    1.92    0.12
  -2  -6   6    2.14    0.21
   2  -6  -6    2.09    0.13
   2  -6  -6    1.79    0.20
   2   6   6    1.86    0.21
  -2  -6   6    1.92    0.20
   2   6   6    1.60    0.19
   2   6   6    2.06    0.18
  -2  -6   6    2.18    0.19
   2  -6  -6    1.74    0.17
  -2  -6  -6    1.92    0.22
  -2   6   6    2.21    0.19
   2  -6   6    1.68    0.19
   2  -6   6    1.59    0.20
  -2   6   6    1.75    0.17
   2   6  -6    1.82    0.19
   2  -6   6    2.41    0.23
   2  -6   6    2.22    0.23
  -2   6   6    2.01    0.14
  -2  -6  -6    2.02    0.16
   2  -7  -6    1.04    0.12
   2   7   6    1.35    0.20
  -2  -7   6    0.99    0.19
   2   7   6    0.86    0.17
  -2  -7   6    1.04    0.18
   2  -7  -6    1.00    0.11
   2   7   6    0.98    0.14
   2  -7  -6    0.99    0.16
   2  -7  -6    0.84    0.17
  -2  -7   6    0.89    0.15
   2   7  -6    1.19    0.17
   2  -7   6    1.13    0.19
   2  -7   6    0.95    0.18
  -2  -7  -6    0.78    0.18
  -2  -7  -6    1.12    0.15
   2  -7   6    1.10    0.18
   2  -7   6    1.21    0.20
  -2   7   6    0.92    0.15
  -2   7   6    1.05    0.16
  -2  -8   6    6.74    0.33
   2  -8  -6    6.62    0.34
   2   8   6    6.54    0.30
  -2  -8   6    6.29    0.38
   2  -8  -6    6.64    0.28
   2  -8  -6    6.47    0.27
   2   8   6    6.87    0.38
   2   8   6    6.47    0.36
   2  -8  -6    6.36    0.37
  -2  -8   6    6.16    0.36
  -2  -8  -6    6.34    0.38
  -2   8   6    6.35    0.34
   2  -8   6    6.33    0.36
  -2   8   6    6.02    0.34
  -2  -8  -6    6.30    0.33
   2  -8   6    6.28    0.40
   2  -8   6    6.31    0.37
   2   8  -6    5.93    0.31
   2  -8   6    6.41    0.37
  -2  -9   6    3.31    0.37
  -2  -9   6    2.75    0.27
   2   9   6    2.42    0.29
   2   9   6    2.60    0.29
  -2  -9   6    2.18    0.27
   2  -9  -6    2.69    0.30
   2  -9  -6    2.98    0.27
  -2  -9   6    2.13    0.27
  -2  -9  -6    3.15    0.33
  -2  -9  -6    2.54    0.26
  -2   9   6    2.07    0.24
   2  -9   6    2.36    0.31
   2  -9   6    3.63    0.34
   2   9  -6    3.25    0.39
  -2   9   6    2.63    0.28
   2  -9   6    2.72    0.29
   2  -9   6    2.60    0.28
  -2 -10   6    2.56    0.28
  -2 -10   6    2.59    0.32
   2 -10  -6    2.37    0.28
  -2 -10   6    1.95    0.27
  -2 -10   6    2.40    0.33
   2  10   6    2.28    0.30
   2  10   6    1.84    0.27
   2 -10  -6    2.03    0.29
   2 -10   6    2.54    0.30
  -2  10   6    2.47    0.28
  -2 -10  -6    1.91    0.27
  -2  10   6    2.64    0.31
   2 -10   6    2.46    0.29
   2 -10   6    1.99    0.27
   2 -10   6    2.80    0.36
  -2 -11   6    5.29    0.43
  -2 -11   6    5.47    0.45
   2  11   6    4.51    0.42
  -2 -11   6    5.23    0.41
  -2 -11   6    5.01    0.37
   2 -11  -6    5.42    0.41
   2 -11   6    4.92    0.38
  -2 -11  -6    5.24    0.43
   2 -11   6    5.27    0.42
   2 -11   6    5.66    0.41
   2 -11   6    5.56    0.46
  -2 -12   6    0.89    0.22
  -2 -12   6    1.44    0.29
  -2 -12   6    0.92    0.24
  -2 -12   6    1.25    0.29
   2 -12  -6    1.25    0.29
   2 -12   6    1.04    0.27
   2 -12   6    1.45    0.28
  -2 -12  -6    1.01    0.24
   2 -12   6    1.27    0.25
   2 -12   6    1.28    0.26
  -2 -13   6    0.67    0.24
  -2 -13   6    0.46    0.21
   2 -13  -6    0.42    0.23
  -2 -13   6    0.27    0.24
   2 -13   6    0.29    0.19
   2 -13   6    0.69    0.24
   2 -13   6   -0.01    0.21
  -2 -13  -6    0.25    0.21
   2 -13   6    0.35    0.20
  -3   0   6    0.03    0.05
   3   0  -6   -0.08    0.07
   3   0  -6   -0.06    0.04
   3   0   6   -0.02    0.07
   3   0   6    0.00    0.08
  -3   0   6    0.01    0.04
   3   0   6    0.08    0.06
   3   1   6   13.91    0.32
   3  -1  -6   14.02    0.34
   3   1   6   13.14    0.40
   3   1   6   13.48    0.41
   3  -1  -6   13.65    0.40
   3  -1  -6   14.71    0.37
   3   1   6   13.05    0.40
  -3   1   6   13.65    0.29
   3   1  -6   13.91    0.30
  -3  -1  -6   13.41    0.41
   3  -1   6   13.72    0.40
  -3   1   6   13.84    0.30
   3  -1   6   14.15    0.41
   3  -1   6   13.02    0.36
   3   1  -6   13.16    0.41
   3   2   6    6.76    0.29
   3  -2  -6    7.49    0.25
   3  -2  -6    7.45    0.26
   3   2   6    6.68    0.28
   3  -2  -6    7.25    0.27
   3   2   6    6.89    0.29
   3  -2   6    7.44    0.29
  -3   2   6    7.39    0.19
   3  -2   6    7.05    0.27
   3  -2   6    7.19    0.29
   3   2  -6    7.92    0.31
  -3  -2  -6    7.94    0.30
  -3   2   6    7.47    0.19
   3   3   6   11.05    0.37
   3  -3  -6   11.02    0.32
   3   3   6    9.76    0.36
   3  -3  -6   11.18    0.35
   3   3   6   10.67    0.35
  -3   3   6   10.42    0.27
   3   3  -6   10.06    0.37
   3  -3   6   10.11    0.35
   3  -3   6    9.89    0.36
   3  -3   6   10.50    0.37
  -3  -3  -6   10.02    0.37
  -3   3   6   11.20    0.27
   3  -4  -6    5.01    0.25
   3   4   6    4.49    0.25
  -3  -4   6    5.39    0.19
   3  -4  -6    5.19    0.22
   3   4   6    5.07    0.27
   3   4   6    4.41    0.24
  -3   4   6    5.04    0.20
   3  -4   6    4.95    0.25
   3  -4   6    4.66    0.26
  -3   4   6    4.97    0.20
   3  -4   6    5.03    0.27
  -3  -4  -6    4.88    0.27
   3   4  -6    4.88    0.26
   3   5   6    9.05    0.34
   3   5   6    8.94    0.37
   3   5   6    9.51    0.37
  -3  -5   6    8.64    0.29
   3  -5  -6    8.75    0.36
   3  -5  -6    8.77    0.32
   3  -5   6    8.61    0.36
   3  -5   6    8.45    0.35
   3   5  -6    8.50    0.35
   3  -5   6    8.39    0.36
   3  -5   6    9.08    0.39
  -3   5   6    8.42    0.30
  -3   5   6    8.76    0.29
  -3  -5  -6    8.33    0.37
   3   6   6    4.33    0.28
   3  -6  -6    3.85    0.27
  -3  -6   6    3.83    0.21
   3   6   6    4.34    0.29
   3   6   6    4.33    0.25
   3  -6  -6    3.65    0.23
   3  -6   6    4.11    0.28
   3  -6   6    3.74    0.25
   3  -6   6    4.14    0.28
  -3  -6  -6    4.10    0.27
  -3   6   6    4.03    0.23
   3   6  -6    3.95    0.26
  -3   6   6    3.86    0.22
   3  -6   6    3.38    0.28
   3   7   6    2.65    0.23
   3   7   6    2.13    0.24
   3   7   6    2.35    0.25
  -3  -7   6    2.79    0.21
   3  -7  -6    2.48    0.26
   3  -7  -6    2.60    0.24
   3  -7   6    2.77    0.27
   3  -7   6    2.55    0.29
   3  -7   6    3.05    0.28
   3   7  -6    2.49    0.24
   3  -7   6    2.45    0.24
  -3   7   6    2.58    0.22
  -3  -7  -6    2.23    0.26
  -3   7   6    2.59    0.22
   3  -8  -6    5.64    0.33
   3  -8  -6    4.67    0.35
   3   8   6    5.13    0.28
  -3  -8   6    4.79    0.34
   3   8   6    5.76    0.36
   3   8   6    5.33    0.34
  -3  -8   6    5.26    0.30
   3   8  -6    5.40    0.31
  -3  -8  -6    5.46    0.36
   3  -8   6    4.94    0.36
  -3   8   6    5.67    0.32
  -3   8   6    5.35    0.31
   3  -8   6    4.96    0.33
   3  -8   6    5.38    0.34
  -3  -8  -6    5.12    0.30
   3  -8   6    5.21    0.36
  -3  -9   6   11.00    0.51
   3   9   6   11.36    0.52
   3  -9  -6   11.11    0.52
   3  -9  -6   11.94    0.50
   3   9   6   10.43    0.52
  -3  -9   6   10.46    0.45
  -3  -9   6   10.75    0.52
  -3   9   6   11.57    0.49
  -3  -9  -6   11.15    0.46
   3  -9   6   11.24    0.57
   3  -9   6   11.96    0.52
   3  -9   6   11.32    0.49
  -3  -9  -6   11.00    0.53
   3  -9   6   11.51    0.53
   3   9  -6   11.00    0.45
  -3   9   6   11.10    0.47
   3  10   6    0.95    0.22
  -3 -10   6    0.60    0.21
   3 -10  -6    0.90    0.22
  -3 -10   6    0.45    0.20
  -3 -10   6    0.40    0.18
   3 -10  -6    0.82    0.19
  -3 -10   6    0.60    0.17
   3  10   6    0.64    0.21
   3 -10   6    0.35    0.17
  -3 -10  -6    0.66    0.21
  -3  10   6    0.35    0.15
   3 -10   6    1.01    0.23
   3 -10   6    0.63    0.22
   3 -10   6    0.61    0.18
   3 -11  -6    1.18    0.27
  -3 -11   6    1.30    0.23
  -3 -11   6    1.97    0.32
  -3 -11   6    1.23    0.25
   3  11   6    1.39    0.28
  -3 -11   6    1.55    0.28
   3 -11   6    1.26    0.24
   3 -11   6    1.06    0.28
   3 -11   6    1.27    0.26
  -3 -11  -6    1.84    0.29
   3 -11   6    1.62    0.25
  -3 -12   6    0.27    0.19
  -3 -12   6    0.58    0.23
   3 -12  -6    0.22    0.20
  -3 -12   6    0.07    0.21
   3 -12   6    0.74    0.26
   3 -12   6    0.51    0.19
  -3 -12  -6    0.56    0.22
   3 -12   6    0.59    0.19
   3 -12   6    0.39    0.22
  -3 -13   6    2.11    0.39
  -3 -13   6    1.56    0.38
   3 -13  -6    1.56    0.31
  -3 -13   6    2.53    0.38
   3 -13   6    2.50    0.40
   3 -13   6    2.75    0.34
   3 -13   6    2.53    0.37
   3 -13   6    2.34    0.33
  -3 -13  -6    2.11    0.33
   4   0   6   57.55    1.12
   4   0   6   58.44    1.17
   4   0   6   55.77    1.17
   4   0  -6   61.42    1.09
   4   0  -6   59.37    1.20
   4   0  -6   59.71    1.23
   4   0   6   56.56    1.17
   4  -1  -6   22.69    0.56
   4  -1  -6   23.40    0.50
   4  -1  -6   22.99    0.58
   4   1   6   22.77    0.59
   4   1   6   23.14    0.58
   4   1   6   22.58    0.59
   4   1   6   22.94    0.51
   4   1  -6   23.02    0.60
   4   1  -6   23.62    0.43
   4  -1   6   22.88    0.55
   4  -1   6   21.57    0.58
   4  -1   6   22.17    0.57
   4  -1   6   23.48    0.58
   4   2   6   36.27    0.83
   4   2   6   36.49    0.74
   4  -2  -6   34.60    0.79
   4  -2  -6   36.97    0.79
   4   2   6   34.93    0.82
   4   2   6   35.73    0.83
   4  -2  -6   36.77    0.76
   4   2  -6   35.52    0.84
  -4  -2  -6   34.97    0.83
   4  -2   6   35.84    0.81
   4   2  -6   36.94    0.65
   4  -2   6   36.66    0.83
  -4   2   6   35.91    0.65
   4  -2   6   35.82    0.81
   4   3   6   34.45    0.84
   4  -3  -6   35.32    0.78
   4   3   6   35.15    0.83
   4   3   6   36.57    0.84
   4  -3  -6   34.59    0.78
   4  -3  -6   37.21    0.80
   4   3  -6   36.28    0.86
  -4  -3  -6   36.69    0.86
   4  -3   6   35.91    0.82
  -4   3   6   36.51    0.68
   4  -3   6   35.44    0.83
  -4   3   6   35.90    0.68
   4  -3   6   35.39    0.84
   4   4   6    4.31    0.25
   4   4   6    4.43    0.26
   4   4   6    3.93    0.24
   4  -4  -6    4.59    0.24
  -4  -4   6    3.99    0.16
   4  -4  -6    4.09    0.22
  -4  -4  -6    4.24    0.25
  -4   4   6    4.17    0.17
   4  -4   6    4.27    0.25
  -4   4   6    4.08    0.16
   4   4  -6    4.32    0.26
   4  -4   6    4.34    0.25
   4  -4   6    3.96    0.25
   4  -5  -6    3.53    0.22
   4   5   6    3.43    0.25
   4   5   6    3.10    0.22
   4  -5  -6    2.98    0.23
   4   5   6    3.42    0.24
  -4  -5   6    3.21    0.16
   4  -5   6    3.22    0.24
   4  -5   6    2.93    0.25
   4   5  -6    2.68    0.22
  -4   5   6    2.87    0.17
  -4  -5  -6    3.31    0.25
   4  -5   6    2.81    0.22
  -4   5   6    2.87    0.16
   4   6   6    5.89    0.32
   4  -6  -6    5.13    0.28
  -4  -6   6    5.39    0.24
   4  -6  -6    5.83    0.32
   4   6   6    5.44    0.33
   4   6   6    5.70    0.30
   4  -6   6    5.68    0.30
   4  -6   6    5.15    0.32
  -4   6   6    5.31    0.24
  -4   6   6    5.05    0.25
  -4  -6  -6    5.36    0.32
   4   6  -6    5.57    0.31
   4  -6   6    5.37    0.34
   4  -6   6    5.66    0.31
   4   7   6    7.45    0.35
   4   7   6    6.73    0.38
   4  -7  -6    8.09    0.40
   4  -7  -6    7.29    0.36
  -4  -7   6    7.71    0.31
   4   7   6    7.56    0.39
   4  -7   6    7.19    0.35
  -4  -7  -6    8.29    0.42
   4   7  -6    7.99    0.38
   4  -7   6    7.66    0.42
  -4   7   6    6.81    0.31
  -4   7   6    7.13    0.32
   4  -7   6    7.38    0.38
   4  -7   6    7.01    0.37
   4   8   6   14.35    0.58
   4   8   6   15.51    0.60
   4   8   6   15.04    0.52
   4  -8  -6   15.83    0.60
  -4  -8   6   14.80    0.50
   4  -8  -6   15.30    0.56
   4  -8   6   14.85    0.62
  -4   8   6   15.20    0.51
   4  -8   6   15.81    0.57
   4  -8   6   15.34    0.55
  -4   8   6   15.11    0.53
   4   8  -6   15.56    0.55
   4  -8   6   16.39    0.61
  -4  -8  -6   16.28    0.61
   4   9   6    3.05    0.26
   4  -9  -6    2.78    0.29
  -4  -9   6    3.28    0.28
   4   9   6    2.97    0.33
  -4  -9   6    2.84    0.31
   4   9   6    3.29    0.34
   4  -9  -6    2.82    0.31
  -4   9   6    3.26    0.28
   4  -9   6    2.85    0.33
   4  -9   6    2.73    0.34
   4   9  -6    3.15    0.29
   4  -9   6    2.90    0.30
  -4  -9  -6    3.06    0.27
   4  -9   6    3.28    0.29
  -4   9   6    2.97    0.28
  -4  -9  -6    2.81    0.32
   4  10   6    1.61    0.27
   4 -10  -6    1.23    0.25
   4 -10  -6    0.92    0.21
  -4 -10   6    1.12    0.23
   4  10   6    1.66    0.28
  -4 -10   6    1.30    0.25
   4 -10   6    1.19    0.23
  -4 -10  -6    1.00    0.24
   4 -10   6    1.36    0.22
   4 -10   6    1.31    0.26
   4 -10   6    1.16    0.25
  -4 -11   6    0.41    0.19
   4 -11  -6    0.22    0.27
  -4 -11   6    0.01    0.18
   4  11   6    0.09    0.18
   4 -11  -6    0.27    0.20
  -4 -11   6    0.44    0.20
   4 -11   6    0.15    0.15
   4 -11   6    0.38    0.15
  -4 -11  -6   -0.02    0.15
   4 -11   6    0.07    0.18
   4 -11   6    0.10    0.20
   4 -12  -6    1.86    0.33
  -4 -12   6    1.85    0.35
  -4 -12   6    0.87    0.23
  -4 -12   6    1.94    0.33
  -4 -12  -6    1.94    0.32
   4 -12   6    2.13    0.31
   4 -12   6    1.53    0.30
   4 -12   6    1.29    0.28
   4 -12   6    1.45    0.25
   5   0   6   -0.02    0.08
   5   0  -6   -0.03    0.08
   5   0   6   -0.01    0.07
   5   0  -6    0.05    0.04
   5   0   6    0.07    0.09
   5   0   6   -0.03    0.08
   5   0  -6   -0.03    0.09
   5   1   6   10.04    0.35
   5  -1  -6   10.45    0.36
   5   1   6   10.10    0.32
   5  -1  -6   10.61    0.36
   5  -1  -6   10.42    0.28
   5   1   6    9.92    0.36
   5   1   6   10.10    0.37
   5   1  -6   10.60    0.38
   5  -1   6    9.82    0.34
   5  -1   6    9.73    0.35
   5  -1   6    9.32    0.34
   5  -1   6   10.10    0.35
   5   2   6    6.47    0.29
   5   2   6    6.74    0.25
   5  -2  -6    7.11    0.28
   5   2   6    6.09    0.29
   5  -2  -6    7.15    0.25
   5   2   6    7.17    0.31
   5  -2  -6    7.66    0.29
   5  -2   6    6.41    0.27
   5  -2   6    6.63    0.27
   5  -2   6    6.05    0.28
  -5  -2  -6    6.53    0.31
   5   2  -6    7.39    0.32
   5  -2   6    6.68    0.29
   5   3   6    1.76    0.18
   5  -3  -6    2.19    0.16
   5   3   6    1.70    0.17
   5  -3  -6    2.06    0.18
   5  -3  -6    1.74    0.15
   5   3   6    1.61    0.17
  -5   3   6    1.94    0.08
   5  -3   6    2.08    0.17
   5  -3   6    1.87    0.18
   5   3  -6    1.70    0.20
   5  -3   6    1.83    0.19
  -5  -3  -6    2.28    0.22
   5  -3   6    2.21    0.19
  -5   3   6    1.91    0.07
   5   4   6    9.63    0.39
   5  -4  -6    9.18    0.35
   5   4   6    9.67    0.38
   5   4   6    9.89    0.39
   5  -4  -6    9.57    0.36
  -5  -4   6    9.49    0.24
   5  -4   6    9.51    0.37
  -5   4   6    9.39    0.26
  -5  -4  -6    9.89    0.39
   5  -4   6    9.31    0.35
   5   4  -6    9.39    0.39
  -5   4   6    9.33    0.25
   5  -4   6   10.11    0.33
   5  -4   6    8.78    0.38
   5   5   6   25.04    0.69
   5  -5  -6   25.87    0.69
   5   5   6   25.89    0.73
  -5  -5   6   25.08    0.55
   5   5   6   25.62    0.71
   5  -5  -6   25.86    0.69
   5   5  -6   25.44    0.72
   5  -5   6   25.19    0.74
   5  -5   6   24.23    0.68
   5  -5   6   24.76    0.67
  -5   5   6   24.57    0.57
   5  -5   6   25.79    0.61
  -5   5   6   25.53    0.57
  -5  -5  -6   24.98    0.72
   5  -6  -6   21.13    0.63
   5   6   6   19.30    0.60
  -5  -6   6   18.71    0.49
   5   6   6   20.40    0.65
   5  -6  -6   21.44    0.65
   5   6   6   20.53    0.64
   5  -6   6   20.68    0.68
  -5   6   6   19.44    0.51
   5  -6   6   20.60    0.66
   5   6  -6   20.80    0.65
  -5  -6  -6   21.50    0.67
  -5   6   6   18.73    0.52
   5  -6   6   20.64    0.51
   5  -6   6   19.82    0.59
   5  -6   6   19.78    0.61
   5   7   6    5.01    0.34
   5   7   6    4.72    0.33
   5   7   6    5.21    0.31
   5  -7  -6    5.93    0.35
   5  -7  -6    5.11    0.31
  -5  -7   6    4.59    0.28
   5  -7   6    4.70    0.31
   5  -7   6    5.86    0.37
   5  -7   6    5.59    0.31
  -5  -7  -6    5.07    0.33
  -5   7   6    5.10    0.26
   5   7  -6    4.18    0.31
  -5   7   6    4.54    0.26
   5  -7   6    4.90    0.36
   5   8   6    6.69    0.36
   5   8   6    5.87    0.39
   5  -8  -6    6.27    0.39
   5  -8  -6    6.79    0.38
   5   8   6    6.34    0.40
   5  -8   6    5.92    0.38
  -5  -8  -6    6.22    0.39
  -5   8   6    5.94    0.32
   5   8  -6    6.44    0.36
   5  -8   6    5.69    0.35
   5  -8   6    5.84    0.42
   5  -8   6    6.32    0.35
   5  -9  -6    4.39    0.39
   5   9   6    3.99    0.30
   5  -9  -6    4.11    0.33
   5   9   6    4.19    0.36
   5   9   6    6.37    0.42
   5  -9   6    3.68    0.36
   5   9  -6    4.08    0.32
   5  -9   6    3.37    0.36
  -5  -9  -6    4.27    0.39
   5  -9   6    3.89    0.31
  -5   9   6    4.79    0.36
   5  -9   6    3.51    0.32
   5 -10  -6    0.85    0.20
   5  10   6    1.83    0.29
   5  10   6    1.26    0.26
   5 -10  -6    1.19    0.26
   5 -10   6    1.35    0.28
  -5 -10  -6    1.30    0.25
   5 -10   6    1.35    0.27
   5  10  -6    1.30    0.33
   5 -10   6    1.17    0.20
   5 -10   6    1.20    0.21
   5  11   6    3.83    0.42
   5 -11  -6    3.63    0.42
   5 -11  -6    3.41    0.40
  -5 -11   6    3.37    0.37
   5 -11   6    3.60    0.40
   5 -11   6    4.04    0.34
   5 -11   6    4.20    0.34
   5 -11   6    4.11    0.46
  -5 -11  -6    3.67    0.38
  -5 -12   6    0.74    0.24
   5 -12  -6    0.41    0.22
  -5 -12   6    0.66    0.24
  -5 -12   6    0.22    0.23
   5 -12   6    0.84    0.27
   5 -12   6    0.35    0.22
   5 -12   6    0.31    0.17
  -5 -12  -6    0.13    0.18
   6   0  -6   94.26    1.87
   6   0  -6   94.08    1.86
   6   0   6   92.37    1.80
   6   0  -6   95.60    1.65
   6   0   6   92.66    1.83
   6   0   6   91.65    1.82
   6   0   6   95.50    1.81
   6   1   6    6.10    0.29
   6  -1  -6    5.66    0.28
   6   1   6    6.09    0.28
   6  -1  -6    6.00    0.20
   6   1   6    6.25    0.29
   6   1   6    5.81    0.25
   6  -1  -6    6.43    0.29
   6   1  -6    5.86    0.30
   6  -1   6    5.56    0.27
   6   1  -6    6.68    0.31
   6  -1   6    5.57    0.26
   6  -1   6    5.45    0.27
   6  -1   6    5.50    0.26
   6   2   6   11.00    0.36
   6  -2  -6   10.86    0.39
   6  -2  -6   11.32    0.33
   6  -2  -6   11.28    0.38
   6   2   6   10.63    0.38
   6   2   6   10.99    0.41
   6   2   6   10.78    0.40
   6  -2   6   10.56    0.37
   6  -2   6   11.19    0.38
   6   2  -6   10.76    0.42
   6  -2   6   10.82    0.40
   6  -2   6   11.22    0.38
  -6  -2  -6   11.39    0.41
   6   3   6    1.32    0.16
   6  -3  -6    1.79    0.16
   6   3   6    1.69    0.19
   6   3   6    1.61    0.19
   6  -3  -6    2.01    0.20
   6  -3  -6    1.56    0.15
   6   3  -6    1.80    0.21
   6  -3   6    1.56    0.16
  -6  -3  -6    1.78    0.20
   6  -3   6    1.80    0.18
   6  -3   6    1.59    0.19
   6  -3   6    1.56    0.16
   6  -4  -6   10.81    0.41
   6  -4  -6   10.88    0.35
   6  -4  -6   10.67    0.38
   6   4   6   11.11    0.43
   6   4   6   10.48    0.42
   6   4   6   11.00    0.42
   6  -4   6   10.51    0.35
   6   4  -6   11.63    0.45
   6  -4   6   10.58    0.38
  -6  -4  -6   11.26    0.43
   6  -4   6   10.56    0.44
   6  -4   6   10.65    0.40
  -6   4   6   11.05    0.29
   6   5   6    2.09    0.23
   6  -5  -6    2.81    0.23
   6   5   6    2.50    0.24
   6   5   6    3.09    0.26
   6  -5  -6    2.38    0.23
   6  -5   6    3.19    0.23
   6   5  -6    3.23    0.25
   6  -5   6    3.04    0.19
   6  -5   6    3.08    0.24
  -6  -5  -6    2.82    0.26
   6  -5   6    3.08    0.30
   6   6   6   11.25    0.47
   6  -6  -6   12.21    0.47
   6  -6  -6   12.64    0.48
   6   6   6   11.21    0.46
   6   6   6   11.61    0.48
   6   6  -6   12.92    0.51
   6  -6   6   11.73    0.43
  -6  -6  -6   12.33    0.50
   6  -6   6   10.82    0.43
   6  -6   6   11.06    0.51
   6   7   6    3.54    0.30
   6  -7  -6    3.66    0.29
   6  -7  -6    3.55    0.29
   6   7   6    3.56    0.30
   6   7   6    3.93    0.29
  -6  -7  -6    3.16    0.29
   6  -7   6    3.90    0.34
   6  -7   6    3.96    0.33
   6  -7   6    3.68    0.27
   6  -7   6    3.37    0.27
   6   7  -6    3.77    0.30
   6   8   6    0.65    0.19
   6  -8  -6    0.81    0.19
   6  -8  -6    0.71    0.19
   6   8   6    0.45    0.15
   6   8   6    0.64    0.18
   6  -8   6    0.78    0.20
   6   8  -6    0.38    0.15
   6  -8   6    0.69    0.16
  -6  -8  -6    0.81    0.20
   6  -8   6    0.75    0.16
   6  -8   6    0.91    0.22
   6  -9  -6    0.87    0.20
   6   9   6    1.11    0.20
   6  -9  -6    0.75    0.20
   6   9   6    0.86    0.22
   6   9   6    0.96    0.22
  -6  -9  -6    0.64    0.19
   6  -9   6    0.70    0.17
   6  -9   6    0.49    0.15
   6  -9   6    0.67    0.21
   6  -9   6    0.64    0.23
   6   9  -6    1.04    0.21
   6  10   6    2.28    0.32
   6  10   6    2.55    0.34
   6 -10  -6    2.61    0.34
   6 -10  -6    2.63    0.31
   6 -10   6    2.93    0.30
   6 -10   6    2.88    0.36
   6 -10   6    2.75    0.36
   6 -10   6    2.71    0.28
  -6 -10  -6    2.05    0.29
   6  10  -6    2.58    0.30
   6 -11  -6    0.88    0.24
   6 -11  -6    0.96    0.23
   6 -11   6    1.01    0.26
   6 -11   6    1.10    0.29
  -6 -11  -6    1.55    0.28
   6 -11   6    1.38    0.23
  -6 -12   6    0.71    0.24
   6 -12  -6    0.63    0.23
  -6 -12   6    0.76    0.25
  -6 -12  -6    0.86    0.24
   6 -12   6    0.84    0.27
   6 -12   6    0.74    0.26
   7   0  -6   -0.12    0.08
   7   0   6    0.10    0.09
   7   0   6    0.02    0.08
   7   0  -6    0.08    0.10
   7   0   6   -0.03    0.09
   7   0   6   -0.05    0.08
   7  -1  -6    2.70    0.22
   7  -1  -6    2.92    0.14
   7   1   6    3.14    0.23
   7   1   6    2.95    0.21
   7  -1  -6    2.74    0.21
   7   1   6    2.87    0.20
   7   1   6    3.07    0.24
   7   1  -6    2.63    0.24
   7  -1   6    2.73    0.22
   7  -1   6    2.86    0.21
   7  -1   6    2.70    0.20
   7   1  -6    3.05    0.23
   7  -1   6    2.68    0.22
   7  -2  -6   26.91    0.69
   7   2   6   27.40    0.72
   7   2   6   27.90    0.70
   7  -2  -6   28.02    0.73
   7  -2  -6   27.14    0.61
   7   2   6   25.17    0.69
   7   2   6   26.92    0.73
   7  -2   6   27.18    0.68
   7  -2   6   26.57    0.73
  -7  -2  -6   27.06    0.73
   7  -2   6   27.68    0.69
   7  -2   6   27.17    0.70
   7   2  -6   25.96    0.73
   7   3   6    3.66    0.25
   7  -3  -6    3.76    0.22
   7   3   6    3.62    0.23
   7   3   6    3.57    0.27
   7  -3  -6    3.66    0.25
   7  -3  -6    3.68    0.21
   7   3   6    3.16    0.24
   7  -3   6    3.84    0.27
   7  -3   6    3.85    0.23
   7  -3   6    4.01    0.24
   7  -3   6    3.55    0.22
  -7  -3  -6    3.83    0.26
   7   3  -6    3.54    0.26
   7  -4  -6   30.32    0.82
   7   4   6   29.90    0.82
   7   4   6   30.69    0.82
   7  -4  -6   30.55    0.72
   7  -4  -6   31.94    0.77
   7   4   6   30.00    0.80
   7  -4   6   30.07    0.75
  -7  -4  -6   31.67    0.83
   7  -4   6   29.92    0.84
   7  -4   6   30.32    0.76
   7  -4   6   30.19    0.73
   7   4  -6   29.21    0.83
   7  -5  -6    8.19    0.39
   7  -5  -6    8.41    0.37
   7  -5  -6    8.40    0.34
   7   5   6    8.03    0.40
   7   5   6    7.98    0.40
   7   5   6    7.95    0.40
  -7  -5  -6    8.62    0.41
   7   5  -6    9.31    0.43
   7  -5   6    8.57    0.35
   7  -5   6    8.05    0.35
   7  -5   6    9.10    0.44
   7  -5   6    7.80    0.31
   7   6   6    3.63    0.32
   7  -6  -6    3.74    0.29
   7   6   6    3.26    0.29
   7  -6  -6    3.60    0.28
   7   6   6    3.74    0.30
   7  -6   6    3.16    0.24
   7  -6   6    3.02    0.31
   7   6  -6    3.77    0.31
   7  -6   6    3.31    0.25
  -7  -6  -6    3.98    0.31
   7   7   6    6.46    0.38
   7   7   6    5.91    0.38
   7   7   6    5.96    0.38
   7  -7  -6    6.41    0.38
   7  -7  -6    6.04    0.36
   7  -7   6    5.47    0.32
  -7  -7  -6    6.41    0.38
   7   7  -6    6.62    0.39
   7  -7   6    6.18    0.32
   7  -7   6    6.04    0.40
   7   8   6    1.92    0.28
   7  -8  -6    1.67    0.25
   7   8   6    1.34    0.23
   7   8   6    1.56    0.24
   7  -8  -6    1.36    0.23
  -7  -8  -6    1.61    0.25
   7  -8   6    1.43    0.21
   7  -8   6    1.61    0.21
   7   8  -6    1.87    0.27
   7  -8   6    1.56    0.26
   7  -8   6    1.84    0.30
   7  -9  -6    0.24    0.17
   7   9   6    0.65    0.20
   7   9   6    0.42    0.19
   7   9   6    0.39    0.16
   7  -9  -6    0.10    0.15
   7  -9   6    0.34    0.20
   7  -9   6    0.58    0.20
   7  -9   6    0.64    0.16
   7  -9   6    0.78    0.17
   7   9  -6    0.39    0.17
  -7  -9  -6    0.50    0.18
   7 -10  -6    0.21    0.18
   7  10   6    0.36    0.17
   7  10   6   -0.04    0.18
   7 -10  -6    0.43    0.18
   7 -10   6    0.43    0.23
   7 -10   6    0.43    0.20
   7 -10   6    0.40    0.19
  -7 -10  -6    0.70    0.20
   7  10  -6    0.26    0.17
   7 -11  -6    1.11    0.26
   7 -11  -6    0.72    0.23
   7 -11   6    1.43    0.30
   7 -11   6    1.17    0.30
  -7 -11  -6    1.62    0.28
   7 -12  -6    0.82    0.27
  -7 -12   6    1.04    0.31
   7 -12   6    1.22    0.32
   7 -12   6    0.76    0.28
  -7 -12  -6    1.12    0.28
   8   0   6   10.15    0.40
   8   0  -6   10.37    0.42
   8   0   6   10.30    0.39
   8   0   6   10.36    0.38
   8   0  -6   10.60    0.44
   8   0   6   10.25    0.40
   8  -1  -6    6.78    0.22
   8   1   6    6.60    0.34
   8   1   6    6.54    0.32
   8  -1  -6    6.59    0.35
   8  -1  -6    6.39    0.32
   8   1   6    6.34    0.30
   8   1   6    5.87    0.30
   8  -1   6    5.34    0.31
   8  -1   6    6.26    0.29
   8  -1   6    6.47    0.29
   8   1  -6    6.55    0.34
   8  -1   6    6.52    0.32
   8   1  -6    6.73    0.36
   8   2   6    5.14    0.28
   8  -2  -6    5.24    0.31
   8   2   6    5.40    0.29
   8   2   6    5.30    0.30
   8   2   6    4.57    0.29
   8  -2  -6    4.72    0.21
   8  -2  -6    5.11    0.28
   8  -2   6    5.21    0.27
   8   2  -6    4.88    0.30
   8  -2   6    5.59    0.29
   8  -2   6    5.19    0.26
  -8  -2  -6    5.17    0.30
   8  -2   6    4.99    0.31
   8   3   6    3.98    0.27
   8  -3  -6    4.34    0.22
   8  -3  -6    4.26    0.25
   8   3   6    4.47    0.28
   8   3   6    4.11    0.28
   8  -3  -6    4.03    0.28
   8   3   6    3.84    0.26
   8  -3   6    4.28    0.24
   8   3  -6    4.11    0.30
  -8  -3  -6    3.91    0.27
   8  -3   6    4.28    0.25
   8  -3   6    3.67    0.29
   8  -3   6    4.12    0.25
   8   4   6    0.13    0.12
   8   4   6    0.30    0.14
   8  -4  -6    0.38    0.11
   8   4   6    0.51    0.16
   8  -4  -6    0.40    0.12
   8  -4  -6    0.42    0.15
  -8  -4  -6    0.32    0.14
   8  -4   6    0.37    0.11
   8   4  -6    0.76    0.17
   8  -4   6    0.42    0.12
   8  -4   6    0.34    0.11
   8  -4   6    0.62    0.18
   8   5   6    1.72    0.23
   8  -5  -6    1.88    0.24
   8   5   6    1.28    0.20
   8   5   6    1.84    0.24
   8  -5  -6    1.79    0.22
   8  -5   6    1.74    0.26
   8  -5   6    2.05    0.20
   8   5  -6    1.72    0.24
   8  -5   6    1.80    0.18
   8  -5   6    1.70    0.18
  -8  -5  -6    1.93    0.24
   8   6   6    5.57    0.37
   8  -6  -6    4.84    0.33
   8   6   6    4.81    0.35
   8  -6  -6    5.64    0.36
   8   6   6    5.32    0.35
   8  -6   6    5.32    0.30
  -8  -6  -6    5.78    0.36
   8  -6   6    5.72    0.39
   8   6  -6    5.63    0.37
   8  -6   6    5.43    0.29
   8  -7  -6    0.57    0.17
   8   7   6    0.55    0.18
   8   7   6    0.73    0.19
   8   7   6    0.45    0.17
   8  -7  -6    0.44    0.16
   8  -7   6    0.50    0.14
  -8  -7  -6    0.68    0.18
   8   7  -6    0.84    0.20
   8  -7   6    0.66    0.21
   8  -7   6    0.69    0.14
   8  -8  -6    0.71    0.20
   8   8   6    0.64    0.19
   8  -8  -6    0.54    0.18
   8   8   6    0.89    0.21
   8   8   6    0.73    0.21
   8  -8   6    0.71    0.18
  -8  -8  -6    0.63    0.19
   8  -8   6    0.46    0.14
   8   8  -6    0.68    0.20
   8  -8   6    0.97    0.25
   8   9   6    0.32    0.18
   8   9   6    0.23    0.17
   8  -9  -6    0.06    0.14
   8  -9  -6   -0.01    0.15
   8   9   6    0.16    0.16
   8   9  -6    0.28    0.16
   8  -9   6    0.40    0.22
  -8  -9  -6    0.30    0.16
   8 -10  -6    0.25    0.17
   8  10   6    0.48    0.18
   8 -10  -6    0.38    0.19
   8  10   6    0.41    0.20
   8  10  -6    0.19    0.19
   8 -10   6    0.47    0.22
   8 -10   6    0.42    0.22
  -8 -10  -6    0.60    0.21
   8 -11  -6    0.31    0.20
   8 -11  -6    0.12    0.20
  -8 -11  -6    0.07    0.17
   8 -11   6    0.06    0.20
   8 -11   6    0.40    0.22
   9   0   6   -0.09    0.08
   9   0   6   -0.04    0.09
   9   0  -6    0.03    0.10
   9   0   6   -0.02    0.10
   9   0   6    0.16    0.12
   9   0  -6    0.07    0.13
   9  -1  -6    2.59    0.28
   9   1   6    2.06    0.22
   9   1   6    2.49    0.23
   9   1   6    2.58    0.21
   9  -1  -6    2.49    0.23
   9   1   6    2.14    0.23
   9  -1   6    2.53    0.21
   9   1  -6    2.46    0.26
   9  -1   6    2.18    0.20
   9  -1   6    2.39    0.23
   9  -1   6    2.74    0.26
   9   1  -6    2.86    0.27
   9  -2  -6   10.68    0.42
   9  -2  -6   11.33    0.48
   9   2   6   10.96    0.42
   9   2   6   11.19    0.45
   9   2   6   11.66    0.48
   9   2   6   11.10    0.43
   9   2  -6   11.53    0.48
   9  -2   6   11.57    0.41
   9  -2   6   11.00    0.47
   9  -2   6   10.93    0.43
  -9  -2  -6   10.82    0.44
   9  -2   6   11.53    0.39
   9   3   6   10.17    0.44
   9  -3  -6   11.18    0.41
   9   3   6    9.67    0.43
   9   3   6   10.14    0.41
   9  -3  -6   10.37    0.37
   9   3   6   10.32    0.46
   9  -3  -6   10.97    0.48
   9  -3   6   10.46    0.48
   9  -3   6   10.13    0.37
  -9  -3  -6    9.96    0.43
   9   3  -6   10.84    0.48
   9  -3   6   10.85    0.39
   9  -3   6   10.20    0.41
   9   4   6   19.03    0.62
   9  -4  -6   20.16    0.68
   9  -4  -6   20.76    0.58
   9   4   6   20.55    0.65
   9   4   6   19.04    0.66
   9  -4  -6   21.15    0.60
   9  -4   6   19.71    0.56
   9  -4   6   19.79    0.58
   9  -4   6   20.94    0.71
   9   4  -6   19.42    0.69
   9  -4   6   19.52    0.56
  -9  -4  -6   20.27    0.65
   9  -5  -6    1.05    0.17
   9   5   6    0.88    0.20
   9  -5  -6    0.87    0.19
   9   5   6    0.60    0.17
   9   5   6    0.81    0.19
   9  -5   6    0.64    0.14
   9  -5   6    0.61    0.18
  -9  -5  -6    0.78    0.17
   9  -5   6    0.85    0.14
   9   5  -6    0.77    0.20
   9  -5   6    0.66    0.15
   9  -6  -6    0.22    0.16
   9   6   6    0.18    0.14
   9   6   6    0.20    0.14
   9  -6  -6    0.48    0.15
   9   6   6    0.55    0.19
  -9  -6  -6    0.71    0.17
   9  -6   6    0.61    0.13
   9   6  -6    0.02    0.15
   9  -6   6    0.40    0.17
   9  -6   6    0.52    0.13
   9  -7  -6    3.76    0.37
   9   7   6    3.75    0.33
   9   7   6    2.89    0.32
   9  -7  -6    3.94    0.35
   9   7   6    3.30    0.32
  -9  -7  -6    4.15    0.33
   9   7  -6    3.77    0.36
   9  -7   6    3.95    0.41
   9   8   6    0.10    0.16
   9  -8  -6    0.32    0.16
   9   8   6    0.13    0.16
   9   8   6   -0.19    0.13
   9  -8  -6    0.07    0.15
  -9  -8  -6    0.40    0.17
   9   8  -6    0.10    0.15
   9  -8   6    0.08    0.17
   9   9   6    0.56    0.21
   9   9   6    0.91    0.22
   9   9   6    0.71    0.22
   9  -9  -6    0.64    0.21
   9  -9  -6    0.79    0.21
   9  -9   6    0.59    0.23
   9   9  -6    0.50    0.20
  -9  -9  -6    0.63    0.20
   9  10   6    0.45    0.19
   9 -10  -6    0.51    0.21
   9 -10  -6    0.43    0.20
  -9 -10  -6    0.11    0.16
   9  10  -6    0.51    0.21
   9 -10   6    0.45    0.23
   9 -11  -6    0.93    0.27
   9 -11  -6    0.75    0.26
   9  11  -6    0.96    0.31
  -9 -11  -6    0.70    0.23
   9 -11   6    0.26    0.23
  10   0   6   17.18    0.60
  10   0   6   17.75    0.53
  10   0   6   16.33    0.52
  10   0   6   17.29    0.61
  10   0  -6   16.44    0.58
  10   0  -6   16.82    0.63
  10  -1  -6   23.52    0.77
  10   1   6   24.64    0.76
  10   1   6   24.25    0.76
  10  -1  -6   24.20    0.72
  10   1   6   25.49    0.69
  10   1   6   25.20    0.68
  10  -1   6   24.57    0.76
  10  -1   6   24.48    0.65
  10   1  -6   24.30    0.75
  10  -1   6   25.98    0.67
  10   1  -6   25.37    0.80
  10  -1   6   24.11    0.73
  10  -2  -6   27.88    0.76
  10  -2  -6   26.42    0.82
  10   2   6   24.88    0.79
  10   2   6   25.43    0.71
  10   2   6   25.89    0.77
  10   2   6   26.21    0.73
  10  -2   6   25.73    0.67
  10  -2   6   26.12    0.81
  10  -2   6   25.26    0.66
  10   2  -6   24.27    0.78
  10  -2   6   25.32    0.74
 -10  -2  -6   25.45    0.75
  10   3   6   12.79    0.48
  10   3   6   12.97    0.55
  10  -3  -6   13.46    0.48
  10   3   6   12.36    0.51
  10  -3  -6   12.96    0.56
  10   3   6   13.66    0.51
 -10  -3  -6   13.89    0.52
  10  -3   6   14.02    0.45
  10  -3   6   13.31    0.57
  10  -3   6   13.41    0.43
  10  -3   6   13.57    0.49
  10   3  -6   12.71    0.55
  10   4   6    1.69    0.22
  10   4   6    1.57    0.24
  10  -4  -6    2.09    0.22
  10  -4  -6    2.04    0.23
  10   4   6    2.22    0.25
  10  -4  -6    2.20    0.29
  10  -4   6    1.75    0.18
  10   4  -6    2.19    0.28
  10  -4   6    2.26    0.29
 -10  -4  -6    2.18    0.25
  10  -4   6    1.86    0.21
  10  -4   6    1.75    0.18
  10  -5  -6    3.17    0.26
  10   5   6    2.73    0.31
  10   5   6    2.56    0.27
  10   5   6    3.33    0.30
  10  -5  -6    3.67    0.32
  10  -5   6    3.51    0.36
  10  -5   6    2.93    0.30
 -10  -5  -6    2.89    0.28
  10   5  -6    3.34    0.35
  10  -6  -6    4.50    0.36
  10   6   6    4.19    0.33
  10   6   6    4.13    0.34
  10  -6  -6    3.68    0.30
  10   6   6    4.07    0.38
 -10  -6  -6    4.25    0.32
  10  -6   6    4.26    0.38
  10   6  -6    3.53    0.36
  10   7   6    0.41    0.17
  10  -7  -6    0.44    0.18
  10   7   6    0.86    0.20
  10   7   6    0.78    0.22
  10  -7  -6    0.45    0.17
  10   7  -6    0.58    0.20
  10  -7   6    0.50    0.21
 -10  -7  -6    0.68    0.18
  10   8   6    0.01    0.15
  10  -8  -6    0.01    0.14
  10   8   6   -0.14    0.13
  10  -8  -6    0.22    0.16
  10   8   6    0.16    0.16
  10   8  -6    0.03    0.17
  10  -8   6   -0.11    0.17
 -10  -8  -6    0.24    0.14
  10   9   6    3.77    0.40
  10   9   6    3.45    0.37
  10  -9  -6    3.29    0.37
  10  -9  -6    2.85    0.36
 -10  -9  -6    3.60    0.37
  10  -9   6    3.46    0.43
  10   9  -6    2.92    0.36
  10 -10  -6    0.26    0.19
  10 -10  -6   -0.09    0.15
  10  10   6    0.21    0.17
 -10 -10  -6    0.48    0.20
  10  10  -6    0.24    0.20
  10 -10   6    0.52    0.23
  11   0   6    0.03    0.14
  11   0  -6    0.02    0.14
  11   0   6    0.14    0.10
  11   0  -6   -0.09    0.10
  11   0   6    0.13    0.13
  11   0   6   -0.01    0.09
  11   1   6    2.75    0.28
  11  -1  -6    2.62    0.30
  11  -1  -6    2.44    0.26
  11   1   6    3.36    0.24
  11   1   6    2.97    0.31
  11   1   6    3.10    0.25
  11   1  -6    2.61    0.32
  11  -1   6    3.00    0.22
  11  -1   6    2.38    0.28
  11  -1   6    2.70    0.22
  11   1  -6    2.30    0.26
  11  -1   6    3.03    0.29
  11  -2  -6    2.51    0.26
  11   2   6    2.88    0.30
  11  -2  -6    2.24    0.29
  11   2   6    2.95    0.24
  11   2   6    3.37    0.34
  11   2   6    3.20    0.26
 -11  -2  -6    2.83    0.28
  11  -2   6    3.32    0.33
  11   2  -6    3.38    0.33
  11  -2   6    2.60    0.27
  11  -2   6    3.06    0.22
  11  -2   6    2.50    0.21
  11   3   6    1.02    0.17
  11   3   6    1.24    0.19
  11   3   6    1.01    0.21
  11  -3  -6    0.79    0.17
  11   3   6    1.20    0.22
  11  -3  -6    1.02    0.23
  11   3  -6    0.88    0.22
  11  -3   6    1.13    0.23
 -11  -3  -6    1.19    0.20
  11  -3   6    0.76    0.17
  11   4   6    0.26    0.14
  11   4   6    0.10    0.16
  11  -4  -6    0.20    0.17
  11   4   6    0.15    0.12
  11   4  -6    0.40    0.18
  11  -4   6    0.23    0.13
  11  -4   6    0.28    0.16
 -11  -4  -6    0.42    0.16
  11   5   6    0.30    0.15
  11   5   6    0.33    0.14
  11   5   6    0.28    0.17
  11  -5  -6    0.22    0.17
  11  -5   6    0.14    0.17
 -11  -5  -6   -0.16    0.11
  11   5  -6    0.43    0.18
  11   6   6    1.11    0.21
  11  -6  -6    1.91    0.30
  11  -6  -6    1.51    0.34
  11   6   6    1.90    0.28
  11   6   6    1.73    0.25
  11   6  -6    1.54    0.28
 -11  -6  -6    1.62    0.24
  11  -6   6    1.86    0.31
  11   7   6    1.17    0.23
  11   7   6    0.67    0.19
  11  -7  -6    0.88    0.20
  11  -7  -6    0.82    0.23
  11   7   6    1.17    0.25
  11   7  -6    1.42    0.28
 -11  -7  -6    0.99    0.22
  11  -7   6    0.92    0.24
  11  -8  -6    2.10    0.30
  11   8   6    2.59    0.35
  11   8   6    1.71    0.27
  11  -8  -6    2.38    0.35
  11   8  -6    1.79    0.31
 -11  -8  -6    2.43    0.31
  11  -8   6    2.42    0.35
  11   9   6    1.30    0.28
  11  -9  -6    1.39    0.27
  11  -9  -6    1.07    0.27
 -11  -9  -6    1.63    0.27
  11  -9   6    1.41    0.32
  11   9  -6    1.58    0.29
  11 -10  -6    1.54    0.31
  11  10   6    1.14    0.27
  11 -10  -6    1.12    0.26
  11  10  -6    1.36    0.29
  11 -10   6    1.76    0.36
  12   0   6    2.10    0.27
  12   0  -6    2.61    0.30
  12   0   6    2.65    0.32
  12   0  -6    2.00    0.29
  12   0   6    2.25    0.23
  12  -1  -6    3.81    0.30
  12   1   6    3.16    0.24
  12   1   6    3.32    0.25
  12   1   6    3.58    0.36
  12  -1  -6    3.52    0.38
  12   1   6    3.09    0.33
  12  -1   6    3.63    0.37
  12  -1   6    3.17    0.32
  12   1  -6    3.07    0.33
  12   1  -6    3.47    0.37
  12   2   6   10.94    0.43
  12  -2  -6   10.69    0.56
  12   2   6   10.80    0.53
  12   2   6   10.65    0.53
  12   2   6   11.31    0.44
  12  -2  -6   11.86    0.50
 -12  -2  -6   12.50    0.51
  12  -2   6   11.12    0.55
  12  -2   6   11.25    0.50
  12   2  -6   11.37    0.54
  12   3   6    1.48    0.26
  12   3   6    1.44    0.20
  12  -3  -6    1.78    0.23
  12   3   6    1.45    0.25
  12  -3  -6    1.17    0.26
  12   3   6    1.96    0.23
  12  -3   6    1.84    0.29
  12   3  -6    1.71    0.27
 -12  -3  -6    1.45    0.22
  12  -3   6    1.73    0.23
  12  -4  -6    0.55    0.20
  12   4   6    0.45    0.18
  12   4   6    0.59    0.17
  12   4   6    0.53    0.14
  12  -4   6    0.42    0.18
 -12  -4  -6    0.55    0.16
  12   4  -6    0.58    0.21
  12  -4   6    0.69    0.22
  12   5   6   -0.12    0.11
  12   5   6   -0.05    0.16
  12  -5  -6   -0.03    0.15
  12   5   6    0.06    0.13
 -12  -5  -6    0.18    0.14
  12  -5   6    0.03    0.16
  12   5  -6    0.14    0.18
  12   6   6    0.59    0.23
  12   6   6    1.16    0.22
  12  -6  -6    0.93    0.22
  12   6   6    0.86    0.20
  12   6  -6    0.53    0.21
  12  -6   6    1.01    0.26
 -12  -6  -6    1.12    0.22
  12  -7  -6    1.36    0.28
  12   7   6    1.70    0.30
  12   7   6    1.22    0.23
  12   7   6    0.98    0.22
 -12  -7  -6    1.68    0.26
  12   7  -6    1.39    0.28
  12  -7   6    1.12    0.28
  12   8   6    3.08    0.37
  12  -8  -6    3.68    0.43
  12  -8   6    3.93    0.46
 -12  -8  -6    3.65    0.41
  12   8  -6    4.11    0.43
  12  -9  -6    1.73    0.33
  12   9   6    2.60    0.36
  12  -9   6    2.15    0.38
  12   9  -6    3.31    0.42
  13   0  -6   -0.03    0.13
  13   0   6    0.10    0.17
  13   0  -6   -0.03    0.16
  13   0   6   -0.13    0.13
  13  -1  -6    0.85    0.23
  13  -1  -6    1.02    0.21
  13   1   6    0.94    0.22
  13   1   6    0.92    0.22
  13   1  -6    0.64    0.19
  13  -1   6    0.87    0.25
 -13  -1  -6    1.12    0.20
  13   1  -6    0.95    0.25
  13  -1   6    0.98    0.22
  13  -2  -6    1.50    0.27
  13   2   6    1.54    0.25
  13  -2  -6    2.22    0.27
  13   2   6    1.81    0.28
  13  -2   6    2.01    0.26
 -13  -2  -6    2.29    0.28
  13   2  -6    2.05    0.31
  13  -2   6    2.08    0.31
  13   3   6    5.67    0.42
  13   3   6    5.39    0.43
  13  -3  -6    4.68    0.34
  13  -3  -6    5.54    0.44
  13   3  -6    5.20    0.42
  13  -3   6    4.77    0.42
  13  -3   6    5.43    0.36
 -13  -3  -6    4.79    0.35
  13   4   6    0.99    0.25
  13   4   6    0.43    0.16
  13  -4  -6    0.74    0.24
  13   4  -6    0.71    0.22
 -13  -4  -6    0.70    0.18
  13  -4   6    0.52    0.21
  13  -5  -6    0.74    0.24
  13   5   6    0.67    0.21
  13   5   6    0.48    0.17
 -13  -5  -6    1.11    0.22
  13  -5   6    1.28    0.29
  13   5  -6    0.65    0.23
  13   6   6    1.69    0.30
  13  -6  -6    0.98    0.26
  13   6   6    1.26    0.30
  13   6  -6    1.58    0.30
  13  -6   6    1.19    0.30
 -13  -6  -6    1.41    0.24
  13  -7  -6    0.70    0.23
  13   7   6    0.64    0.24
  13  -7   6    0.77    0.25
  13   7  -6    0.41    0.24
  13   8   6   -0.11    0.18
  13  -8  -6    0.27    0.22
  13   8  -6    0.10    0.20
  13  -8   6    0.07    0.18
  14   0   6    1.59    0.28
  14   0  -6    1.87    0.33
  14   0   6    2.14    0.32
  14   0  -6    1.49    0.25
  14   1   6    6.63    0.45
  14  -1  -6    6.65    0.49
  14   1   6    6.45    0.47
  14  -1  -6    6.92    0.42
  14  -1   6    6.58    0.43
  14   1  -6    5.62    0.48
  14   1  -6    6.74    0.45
 -14  -1  -6    6.36    0.40
  14  -1   6    6.17    0.47
  14   2   6    0.59    0.21
  14  -2  -6    0.36    0.20
  14  -2  -6    0.46    0.17
  14   2   6    0.41    0.20
  14   2  -6    0.66    0.22
  14  -2   6    0.33    0.19
 -14  -2  -6    0.43    0.17
  14  -2   6    0.48    0.18
  14  -3  -6    0.08    0.19
  14   3   6    0.38    0.20
  14   3   6    0.03    0.15
 -14  -3  -6    0.00    0.13
  14   3  -6    0.16    0.19
  14  -3   6    0.22    0.21
  14  -3   6    0.10    0.14
  14  -4  -6    0.01    0.16
  14   4   6    0.03    0.18
  14  -4   6    0.11    0.19
 -14  -4  -6   -0.03    0.15
  14   4  -6   -0.04    0.18
  14  -5  -6   -0.07    0.18
  14   5   6    0.19    0.19
  14   5  -6    0.10    0.20
  14  -5   6   -0.08    0.18
  14   6   6    2.54    0.38
  14  -6  -6    2.83    0.41
  14  -6   6    3.17    0.43
  14   6  -6    2.52    0.38
  14   7   6   -0.14    0.18
  14  -7  -6    0.44    0.24
  14   7  -6    0.25    0.22
  14  -7   6    0.13    0.20
  15   0  -6    0.04    0.16
  15   0   6    0.09    0.19
  15   0   6   -0.03    0.14
  15   0  -6    0.21    0.16
  15   1   6    0.91    0.24
  15  -1  -6    0.75    0.21
  15  -1  -6    0.56    0.24
  15   1   6    0.50    0.24
  15   1  -6    0.60    0.21
  15  -1   6    1.07    0.23
 -15  -1  -6    0.63    0.19
  15  -1   6    0.71    0.25
  15   1  -6    1.38    0.32
  15   2   6    3.23    0.39
  15   2   6    2.33    0.35
  15  -2  -6    2.42    0.38
  15  -2  -6    3.21    0.35
  15  -2   6    2.80    0.32
  15  -2   6    3.10    0.41
  15   2  -6    3.21    0.39
  15  -3  -6    3.52    0.44
  15   3   6    3.24    0.40
  15   3   6    3.45    0.41
  15  -3   6    3.38    0.43
  15   3  -6    4.30    0.46
  15   4   6    2.06    0.34
  15  -4  -6    2.22    0.37
  15   4  -6    1.60    0.33
  15  -4   6    1.16    0.27
  15  -5  -6    5.25    0.53
  15   5   6    7.83    0.56
  15   5  -6    5.80    0.55
  15  -5   6    5.88    0.52
  15   6   6    1.52    0.32
  15  -6  -6    1.88    0.37
  15  -6   6    1.62    0.34
  15   6  -6    2.13    0.37
  16   0   6    2.43    0.37
  16   0  -6    2.53    0.40
  16   0   6    2.82    0.36
  16   0  -6    2.61    0.34
  16   1   6    0.45    0.20
  16  -1  -6    0.61    0.26
  16  -1  -6    0.27    0.18
  16   1   6    0.40    0.22
  16   1  -6    0.52    0.22
  16   1  -6    0.28    0.24
  16  -1   6    0.68    0.21
  16  -1   6    0.35    0.24
  16  -2  -6    1.56    0.33
  16   2   6    0.99    0.27
  16   2   6    1.85    0.31
  16   2  -6    1.42    0.29
  16  -2   6    2.16    0.37
  16  -2   6    1.95    0.30
  16  -3  -6    0.09    0.20
  16   3   6    0.33    0.23
  16   3   6    0.49    0.22
  16   3  -6    0.12    0.19
  16  -3   6    0.38    0.23
  16  -4  -6    1.18    0.32
  16   4   6    1.69    0.33
  16   4  -6    2.00    0.35
  16  -4   6    1.62    0.33
   0   0   7   -0.07    0.07
   0   0   7   -0.03    0.04
   0   0   7   -0.01    0.07
   0   0  -7    0.10    0.07
   0   1   7    4.10    0.19
   0  -1   7    3.66    0.20
   0   1   7    4.09    0.20
   0  -1   7    3.91    0.20
   0  -1  -7    4.47    0.21
   0  -2   7    0.13    0.08
   0   2   7    0.09    0.07
   0  -2   7   -0.04    0.07
   0   2   7    0.07    0.08
   0  -2  -7    0.02    0.07
   0  -2   7   -0.10    0.07
   0  -3   7   45.61    0.96
   0   3   7   44.58    0.94
   0  -3   7   44.05    0.96
   0  -3   7   43.43    0.97
   0  -3  -7   45.23    0.98
   0  -3  -7   44.56    0.80
   0   3   7   43.89    0.93
   0  -4   7   -0.05    0.08
   0   4   7    0.04    0.07
   0   4   7    0.00    0.07
   0  -4  -7   -0.05    0.04
   0  -4  -7   -0.04    0.08
   0  -4   7    0.04    0.09
   0  -4   7   -0.06    0.08
   0  -5  -7   25.11    0.70
   0  -5   7   23.80    0.67
   0  -5   7   23.42    0.65
   0   5   7   23.52    0.63
   0  -5   7   23.52    0.67
   0   5   7   24.33    0.63
   0   5   7   23.65    0.59
   0  -5  -7   25.74    0.57
   0  -5   7   23.43    0.62
   0   6   7   -0.06    0.08
   0   6   7    0.02    0.08
   0  -6   7    0.00    0.10
   0  -6   7    0.06    0.11
   0  -6  -7   -0.07    0.06
   0  -6   7   -0.05    0.10
   0   6   7   -0.05    0.08
   0  -6  -7   -0.04    0.10
   0  -6   7   -0.04    0.09
   0   7   7   19.66    0.62
   0  -7   7   19.17    0.62
   0   7   7   18.84    0.59
   0  -7   7   19.17    0.64
   0  -7   7   18.77    0.59
   0  -7   7   18.53    0.65
   0  -7  -7   17.67    0.61
   0   7   7   18.31    0.51
   0  -7  -7   17.81    0.51
   0  -8   7    0.01    0.12
   0  -8   7   -0.06    0.11
   0  -8  -7   -0.13    0.12
   0  -8   7   -0.07    0.13
   0  -8  -7    0.01    0.10
   0  -8   7   -0.15    0.10
   0   8   7   -0.07    0.10
   0   8   7   -0.06    0.11
   0   9   7   24.60    0.79
   0   9   7   23.58    0.76
   0  -9   7   23.03    0.79
   0  -9   7   23.98    0.84
   0  -9  -7   24.35    0.82
   0  -9   7   24.22    0.78
   0  -9   7   25.53    0.77
   0 -10   7    0.03    0.15
   0 -10   7    0.14    0.15
   0 -10   7   -0.19    0.12
   0 -10  -7   -0.29    0.10
   0  10   7    0.00    0.13
   0 -10   7    0.13    0.14
   0  10   7   -0.18    0.13
   0  11   7    1.91    0.30
   0 -11   7    1.53    0.27
   0 -11   7    2.07    0.31
   0  11   7    1.62    0.27
   0 -11   7    1.91    0.33
   0 -11   7    1.36    0.24
   0 -11  -7    1.68    0.28
   0 -12   7    0.03    0.17
   0 -12   7   -0.08    0.18
   0 -12  -7    0.11    0.17
   0 -12   7   -0.04    0.16
   0 -12   7   -0.15    0.16
   0 -13   7    1.95    0.38
   0 -13   7    2.42    0.35
   0 -13  -7    1.79    0.34
   0 -13   7    2.03    0.32
   0 -13   7    2.29    0.35
   1   0   7    0.04    0.08
   1   0   7    0.11    0.05
   1   0   7    0.11    0.08
  -1   0   7   -0.02    0.06
   1   0  -7   -0.05    0.06
  -1  -1   7    3.03    0.17
   1   1   7    3.24    0.19
   1   1   7    2.82    0.18
   1  -1  -7    3.27    0.18
  -1  -1   7    2.95    0.17
  -1  -1  -7    3.22    0.20
   1  -1   7    2.96    0.18
   1  -1   7    2.79    0.19
  -1   1   7    2.94    0.16
   1  -1   7    2.86    0.15
   1   2   7   13.17    0.39
   1  -2  -7   13.72    0.40
  -1  -2   7   13.88    0.40
  -1  -2   7   12.77    0.38
   1  -2  -7   14.32    0.29
   1   2   7   13.35    0.40
   1  -2   7   13.43    0.38
  -1   2   7   13.09    0.35
  -1   2   7   12.92    0.36
  -1  -2  -7   13.18    0.41
   1  -2   7   13.27    0.40
   1   2  -7   13.45    0.42
   1  -2   7   13.36    0.41
  -1  -3   7    6.06    0.26
   1  -3  -7    7.07    0.28
  -1  -3   7    5.72    0.27
   1   3   7    6.36    0.27
   1   3   7    5.87    0.26
   1  -3  -7    6.33    0.18
   1  -3   7    6.31    0.28
  -1   3   7    6.41    0.24
   1  -3   7    6.61    0.28
  -1  -3  -7    6.81    0.30
   1  -3   7    6.74    0.28
  -1   3   7    6.28    0.24
   1   3  -7    6.60    0.29
   1  -4  -7   18.00    0.52
   1  -4  -7   17.29    0.40
   1   4   7   16.81    0.50
  -1  -4   7   17.10    0.50
   1   4   7   16.76    0.48
   1   4   7   16.83    0.48
  -1  -4   7   17.43    0.51
  -1   4   7   17.18    0.46
   1  -4   7   17.43    0.51
  -1   4   7   15.91    0.46
   1   4  -7   16.69    0.50
   1  -4   7   17.18    0.51
   1  -4   7   16.64    0.51
  -1  -4  -7   17.39    0.52
  -1  -4  -7   17.97    0.39
  -1  -5   7    7.43    0.34
   1   5   7    8.46    0.34
  -1  -5   7    7.44    0.30
   1   5   7    8.32    0.31
  -1  -5   7    7.76    0.35
   1  -5  -7    7.96    0.35
   1  -5  -7    7.98    0.27
   1   5   7    8.51    0.35
   1   5  -7    8.17    0.33
   1  -5   7    7.44    0.34
  -1   5   7    7.95    0.32
   1  -5   7    7.70    0.33
   1  -5   7    8.10    0.35
  -1   5   7    7.73    0.30
  -1  -5  -7    8.20    0.26
  -1  -5  -7    8.54    0.37
   1  -5   7    7.84    0.35
  -1  -6   7   12.73    0.43
   1   6   7   13.89    0.48
  -1  -6   7   14.13    0.50
   1   6   7   13.53    0.42
  -1  -6   7   13.44    0.48
   1   6   7   13.77    0.48
   1  -6  -7   14.17    0.51
   1  -6  -7   13.54    0.41
   1  -6   7   12.73    0.51
   1  -6   7   13.87    0.50
  -1   6   7   14.34    0.46
   1  -6   7   13.56    0.47
   1  -6   7   13.82    0.49
  -1   6   7   13.72    0.45
  -1   6   7   13.71    0.40
  -1  -6  -7   13.36    0.51
   1   6  -7   13.77    0.46
  -1  -6  -7   13.97    0.40
   1   7   7    8.18    0.39
   1  -7  -7    8.82    0.34
  -1  -7   7    8.22    0.36
  -1  -7   7    7.85    0.40
  -1  -7   7    8.34    0.42
   1   7   7    7.82    0.32
   1  -7  -7    9.06    0.43
  -1  -7   7    8.00    0.40
   1   7   7    8.82    0.40
   1  -7   7    7.52    0.40
  -1  -7  -7    8.43    0.33
   1  -7   7    7.57    0.39
  -1   7   7    8.75    0.38
  -1   7   7    8.35    0.29
   1  -7   7    8.57    0.39
   1   7  -7    8.49    0.36
   1  -7   7    8.16    0.40
  -1   7   7    8.59    0.38
  -1  -7  -7    8.83    0.42
   1   8   7    1.48    0.22
  -1  -8   7    1.57    0.23
   1  -8  -7    1.46    0.18
  -1  -8   7    1.34    0.22
  -1  -8   7    1.10    0.18
   1   8   7    1.58    0.23
   1  -8  -7    1.35    0.23
  -1  -8   7    1.49    0.23
   1   8   7    1.54    0.25
   1  -8   7    1.77    0.23
  -1   8   7    1.71    0.22
   1  -8   7    1.25    0.22
  -1  -8  -7    0.76    0.20
   1  -8   7    1.18    0.20
  -1  -8  -7    1.25    0.17
   1  -8   7    1.67    0.25
   1   8  -7    1.28    0.18
  -1   8   7    1.59    0.21
   1   9   7    3.60    0.33
  -1  -9   7    3.05    0.34
  -1  -9   7    3.57    0.36
  -1  -9   7    2.57    0.27
  -1  -9   7    3.25    0.32
   1   9   7    2.91    0.31
   1  -9  -7    3.28    0.34
   1  -9   7    2.52    0.29
   1  -9   7    2.82    0.31
  -1  -9  -7    2.72    0.30
  -1   9   7    2.73    0.28
   1  -9   7    3.10    0.32
  -1   9   7    3.06    0.30
   1  -9   7    2.19    0.30
  -1 -10   7    1.51    0.25
   1  10   7    1.88    0.28
  -1 -10   7    2.07    0.29
   1  10   7    1.70    0.26
  -1 -10   7    1.61    0.26
   1 -10  -7    1.44    0.26
  -1 -10   7    1.37    0.23
  -1 -10  -7    1.51    0.25
  -1  10   7    1.54    0.25
   1 -10   7    1.57    0.29
   1 -10   7    1.67    0.26
  -1  10   7    1.65    0.24
   1 -10   7    1.57    0.26
   1 -10   7    1.10    0.23
   1 -11  -7    0.89    0.22
  -1 -11   7    1.09    0.25
   1  11   7    0.82    0.23
  -1 -11   7    1.24    0.24
   1  11   7    0.69    0.22
  -1 -11   7    0.72    0.22
  -1 -11   7    0.63    0.23
  -1 -11  -7    0.77    0.24
   1 -11   7    0.87    0.23
   1 -11   7    0.72    0.23
   1 -11   7    1.02    0.23
   1 -11   7    0.62    0.20
  -1  11   7    0.77    0.21
  -1 -12   7    1.86    0.30
  -1 -12   7    1.55    0.27
   1 -12  -7    1.69    0.32
  -1 -12   7    1.96    0.32
  -1 -12   7    1.38    0.28
   1 -12   7    1.19    0.25
   1 -12   7    1.76    0.32
   1 -12   7    1.60    0.32
   1 -12   7    1.38    0.28
  -1 -12  -7    1.25    0.29
   1 -13  -7    0.37    0.23
  -1 -13   7    0.03    0.19
  -1 -13   7    0.10    0.19
  -1 -13   7   -0.07    0.18
  -1 -13   7    0.09    0.19
   1 -13   7    0.07    0.18
   1 -13   7    0.08    0.19
   1 -13   7    0.37    0.21
  -1 -13  -7   -0.01    0.19
   1 -13   7    0.17    0.18
   2   0  -7   89.90    1.73
   2   0  -7   89.19    1.64
  -2   0   7   84.32    1.58
   2   0   7   84.01    1.66
   2   0   7   88.70    1.55
  -2   0   7   86.12    1.58
   2   0   7   86.77    1.65
   2  -1  -7  124.82    2.25
   2   1   7  123.36    2.08
   2   1   7  120.10    2.23
  -2  -1   7  120.59    2.19
  -2  -1   7  120.28    2.18
   2   1   7  121.70    2.25
   2  -1   7  115.11    2.23
  -2   1   7  122.28    2.16
   2  -1   7  119.40    2.25
  -2  -1  -7  124.75    2.32
  -2   1   7  118.40    2.15
   2  -1   7  122.41    2.17
   2   1  -7  122.74    2.33
   2  -2  -7    8.20    0.28
   2  -2  -7    8.44    0.23
  -2  -2   7    7.98    0.28
   2   2   7    8.11    0.30
   2   2   7    7.85    0.30
  -2  -2   7    7.86    0.28
   2  -2   7    7.88    0.30
  -2   2   7    7.89    0.25
  -2   2   7    7.80    0.24
   2  -2   7    7.48    0.28
   2   2  -7    7.38    0.31
   2  -2   7    7.26    0.30
   2  -3  -7   23.70    0.50
  -2  -3   7   22.83    0.58
   2   3   7   23.51    0.60
   2   3   7   23.37    0.61
  -2  -3   7   23.33    0.59
   2   3   7   22.72    0.60
   2  -3  -7   23.15    0.59
  -2   3   7   23.43    0.53
   2  -3   7   23.43    0.60
   2  -3   7   23.50    0.62
   2  -3   7   23.26    0.60
  -2   3   7   23.13    0.53
  -2  -3  -7   22.73    0.61
   2   3  -7   22.33    0.60
   2   4   7   14.45    0.46
   2   4   7   13.67    0.43
   2  -4  -7   14.73    0.38
   2  -4  -7   14.94    0.30
  -2  -4   7   13.62    0.44
   2   4   7   14.57    0.45
  -2  -4   7   13.38    0.44
   2  -4  -7   15.60    0.47
   2  -4   7   14.67    0.47
  -2  -4  -7   14.61    0.49
   2  -4   7   13.93    0.45
   2   4  -7   15.05    0.48
  -2   4   7   14.00    0.40
   2  -4   7   14.52    0.47
  -2  -4  -7   14.82    0.35
  -2   4   7   14.34    0.39
   2  -5  -7    3.55    0.24
  -2  -5   7    3.27    0.24
   2   5   7    3.78    0.23
  -2  -5   7    3.75    0.20
   2   5   7    3.48    0.24
   2  -5  -7    3.68    0.19
   2   5   7    3.27    0.23
  -2  -5   7    3.95    0.24
   2  -5  -7    3.70    0.14
   2  -5   7    3.73    0.26
  -2  -5  -7    4.05    0.18
  -2   5   7    3.60    0.20
   2   5  -7    4.07    0.25
   2  -5   7    3.18    0.23
  -2   5   7    3.26    0.20
   2  -5   7    3.49    0.25
  -2  -5  -7    3.59    0.25
   2  -6  -7   11.13    0.45
  -2  -6   7   11.48    0.44
  -2  -6   7   11.11    0.45
   2  -6  -7   10.60    0.37
   2   6   7   10.63    0.43
   2   6   7   10.91    0.39
   2  -6  -7   11.40    0.30
   2   6   7   10.60    0.43
  -2  -6   7   11.06    0.38
  -2   6   7   10.92    0.39
   2  -6   7   11.40    0.44
   2  -6   7   11.12    0.44
  -2   6   7   10.73    0.39
  -2  -6  -7   11.43    0.36
  -2  -6  -7   11.85    0.47
   2  -6   7   11.46    0.46
   2  -6   7   11.48    0.47
   2   6  -7   11.11    0.42
  -2  -7   7    0.90    0.18
   2  -7  -7    0.90    0.15
  -2  -7   7    0.78    0.16
  -2  -7   7    0.88    0.15
   2  -7  -7    1.12    0.21
   2  -7  -7    1.20    0.15
   2   7   7    0.99    0.19
   2   7   7    1.18    0.18
   2   7   7    1.00    0.15
   2  -7  -7    1.01    0.11
  -2  -7  -7    1.28    0.16
   2   7  -7    0.74    0.15
  -2   7   7    1.10    0.16
   2  -7   7    0.88    0.20
  -2  -7  -7    0.90    0.19
   2  -7   7    0.63    0.17
   2  -7   7    0.84    0.18
   2  -7   7    0.68    0.16
  -2   7   7    1.03    0.16
  -2  -8   7    0.92    0.19
   2   8   7    0.99    0.19
   2   8   7    0.80    0.15
  -2  -8   7    1.00    0.17
  -2  -8   7    1.03    0.20
  -2  -8   7    0.52    0.18
   2   8   7    0.60    0.17
   2  -8  -7    0.61    0.15
   2  -8  -7    0.56    0.18
   2  -8   7    0.96    0.20
   2   8  -7    0.96    0.17
  -2  -8  -7    1.02    0.21
   2  -8   7    0.81    0.19
   2  -8   7    0.58    0.16
  -2   8   7    0.91    0.17
  -2   8   7    0.62    0.15
  -2  -8  -7    0.72    0.21
   2  -8   7    0.60    0.16
   2  -9  -7   -0.03    0.14
  -2  -9   7    0.07    0.14
  -2  -9   7    0.03    0.14
   2   9   7   -0.14    0.12
  -2  -9   7    0.03    0.12
   2  -9  -7    0.17    0.14
  -2  -9   7   -0.07    0.16
   2   9   7   -0.20    0.12
  -2  -9  -7    0.20    0.16
   2  -9   7    0.04    0.13
   2  -9   7    0.11    0.14
  -2   9   7   -0.07    0.12
   2  -9   7    0.00    0.15
   2   9  -7   -0.03    0.12
   2  -9   7   -0.21    0.12
  -2   9   7    0.14    0.13
  -2 -10   7    0.26    0.17
  -2 -10   7    0.30    0.15
   2 -10  -7    0.24    0.17
   2  10   7    0.15    0.16
  -2 -10   7    0.08    0.15
  -2 -10   7    0.32    0.20
   2  10   7    0.04    0.16
  -2  10   7    0.50    0.18
   2 -10   7    0.39    0.17
  -2  10   7    0.35    0.16
   2 -10   7    0.56    0.19
   2 -10   7    0.37    0.20
  -2 -10  -7   -0.15    0.14
   2 -10   7    0.05    0.15
   2  11   7    3.95    0.40
  -2 -11   7    3.38    0.38
  -2 -11   7    2.61    0.37
  -2 -11   7    2.81    0.31
   2 -11  -7    3.00    0.37
  -2 -11   7    3.21    0.37
   2  11   7    2.70    0.36
  -2  11   7    2.87    0.33
   2 -11   7    3.21    0.37
  -2 -11  -7    2.62    0.33
   2 -11   7    2.97    0.34
   2 -11   7    2.83    0.38
   2 -11   7    3.81    0.39
  -2 -12   7    0.18    0.20
  -2 -12   7    0.76    0.26
  -2 -12   7    0.24    0.19
   2 -12  -7    0.71    0.24
   2 -12   7    0.28    0.19
   2 -12   7    0.45    0.21
   2 -12   7    0.40    0.22
   2 -12   7    0.28    0.20
  -2 -12  -7    0.05    0.17
  -2 -13   7    1.75    0.32
  -2 -13   7    1.61    0.34
   2 -13  -7    2.06    0.37
   2 -13   7    2.22    0.39
  -2 -13  -7    1.59    0.30
   2 -13   7    2.40    0.33
   2 -13   7    1.95    0.31
   2 -13   7    1.54    0.30
  -3   0   7    0.06    0.05
   3   0  -7   -0.13    0.08
  -3   0   7    0.05    0.05
   3   0   7   -0.09    0.08
   3   0   7   -0.03    0.05
   3   0   7    0.01    0.08
   3   0  -7   -0.02    0.05
  -3  -1   7   71.82    1.35
   3  -1  -7   73.30    1.46
   3  -1  -7   74.35    1.39
   3  -1  -7   74.67    1.39
   3   1   7   71.84    1.30
  -3  -1   7   71.23    1.34
   3   1   7   71.13    1.42
   3   1   7   68.17    1.43
   3  -1   7   70.68    1.42
   3  -1   7   72.21    1.44
   3   1  -7   74.55    1.34
  -3   1   7   70.89    1.30
   3   1  -7   71.32    1.48
  -3   1   7   72.22    1.31
  -3  -1  -7   75.01    1.49
   3  -1   7   74.19    1.37
   3  -2  -7   14.56    0.37
  -3  -2   7   14.07    0.39
   3   2   7   13.27    0.43
   3  -2  -7   14.46    0.40
   3   2   7   14.05    0.44
   3   2   7   14.39    0.44
  -3  -2  -7   14.21    0.45
   3  -2   7   14.76    0.44
  -3   2   7   14.06    0.33
   3  -2   7   14.23    0.41
  -3   2   7   14.00    0.34
   3  -2   7   15.18    0.46
   3   2  -7   14.46    0.46
   3   3   7    2.92    0.21
   3   3   7    3.24    0.21
   3  -3  -7    3.14    0.16
  -3  -3   7    3.15    0.19
   3   3   7    2.81    0.21
   3  -3  -7    3.23    0.20
   3  -3   7    3.04    0.22
  -3  -3  -7    2.80    0.21
   3   3  -7    3.08    0.21
  -3   3   7    2.96    0.15
   3  -3   7    2.84    0.20
   3  -3   7    2.84    0.21
  -3   3   7    3.32    0.15
  -3  -4   7    6.10    0.28
   3   4   7    6.38    0.30
   3  -4  -7    6.28    0.24
   3   4   7    6.07    0.30
   3  -4  -7    6.70    0.29
   3   4   7    5.85    0.28
   3   4  -7    6.05    0.30
   3  -4   7    6.29    0.31
   3  -4   7    6.98    0.32
  -3   4   7    6.60    0.23
[truncated: 1,118,648 more chars]
